# Supplementary material for: Dispersion patterns of SARS-CoV-2 variants Gamma, Lambda and Mu in Latin America and the Caribbean
Source: Nat Commun. 2024 Feb 28;15:1837. doi: 10.1038/s41467-024-46143-9 (PMC10902334; doi:10.1038/s41467-024-46143-9)
Supplement: Supplementary file 4 — Source Data [file 41467_2024_46143_MOESM4_ESM.xlsx]

## Sheet: Figure1
country	COVID19_cases	Genomes	Location	Prop_sequenced_cases
Brazil	29863840	129677	Brazil	0.4
Argentina	9028730	13436	Argentina	0.1
Colombia	6084029	16345	Colombia	0.3
Mexico	5651553	58369	Mexico	1
Peru	3545628	19515	Peru	0.6
Chile	3458499	22900	Chile	0.7
Cuba	1088638	2	Greater Antilles	0
Bolivia	901587	271	Bolivia	0
Uruguay	884771	877	Uruguay	0.1
Ecuador	874012	5136	Ecuador	0.6
Costa Rica	835849	3697	Central America	0.4
Guatemala	824687	1813	Central America	0.2
Panama	763608	4048	Central America	0.5
Paraguay	647905	1270	Paraguay	0.2
Dominican Republic	577910	1162	Greater Antilles	0.2
Venezuela	517172	344	Venezuela	0.1
Honduras	420998	231	Central America	0.1
El Salvador	161052	470	Central America	0.3
Trinidad and Tobago	137248	2381	Lesser Antilles	1.7
Guadeloupe	135981	774	Lesser Antilles	0.6
Jamaica	128798	1126	Greater Antilles	0.9
Suriname	79173	1066	Suriname	1.3
Guyana	63235	144	Guyana	0.2
Barbados	58634	114	Lesser Antilles	0.2
Belize	57253	685	Central America	1.2
Curacao	40347	1513	Lesser Antilles	3.7
Aruba	33966	3167	Lesser Antilles	9.3
Bahamas	33267	263	Lucayan Archipelago + Bermuda	0.8
Haiti	29549	186	Greater Antilles	0.6
Saint Lucia	22941	142	Lesser Antilles	0.6
Nicaragua	14270	564	Central America	4
Grenada	13996	58	Lesser Antilles	0.4
Bermuda	12461	134	Lucayan Archipelago + Bermuda	1.1
Dominica	11844	30	Lesser Antilles	0.3
Saint Martin	9988	240	Lesser Antilles	2.4
Sint Maarten	9703	2326	Lesser Antilles	24
Saint Vincent and the Grenadines	8532	217	Lesser Antilles	2.5
Bonaire	8189	1318	Lesser Antilles	16.1
Antigua and Barbuda	7499	187	Lesser Antilles	2.5
Saint Kitts and Nevis	5549	74	Lesser Antilles	1.3
Saint Barthélemy	3883	14	Lesser Antilles	0.4

## Sheet: Figure2
location	Col_Week	variant	variant_propCases
Argentina	2020-02-03	Others	0
Argentina	2020-02-03	Alpha	0
Argentina	2020-02-03	Gamma	0
Argentina	2020-02-03	Lambda	0
Argentina	2020-02-03	Mu	0
Argentina	2020-02-03	Delta	0
Argentina	2020-02-03	Omicron	0
Argentina	2020-02-10	Others	0
Argentina	2020-02-10	Alpha	0
Argentina	2020-02-10	Gamma	0
Argentina	2020-02-10	Lambda	0
Argentina	2020-02-10	Mu	0
Argentina	2020-02-10	Delta	0
Argentina	2020-02-10	Omicron	0
Argentina	2020-02-17	Others	0
Argentina	2020-02-17	Alpha	0
Argentina	2020-02-17	Gamma	0
Argentina	2020-02-17	Lambda	0
Argentina	2020-02-17	Mu	0
Argentina	2020-02-17	Delta	0
Argentina	2020-02-17	Omicron	0
Argentina	2020-02-24	Others	0
Argentina	2020-02-24	Alpha	0
Argentina	2020-02-24	Gamma	0
Argentina	2020-02-24	Lambda	0
Argentina	2020-02-24	Mu	0
Argentina	2020-02-24	Delta	0
Argentina	2020-02-24	Omicron	0
Argentina	2020-03-02	Others	26
Argentina	2020-03-02	Alpha	0
Argentina	2020-03-02	Gamma	0
Argentina	2020-03-02	Lambda	0
Argentina	2020-03-02	Mu	0
Argentina	2020-03-02	Delta	0
Argentina	2020-03-02	Omicron	0
Argentina	2020-03-09	Others	132
Argentina	2020-03-09	Alpha	0
Argentina	2020-03-09	Gamma	0
Argentina	2020-03-09	Lambda	0
Argentina	2020-03-09	Mu	0
Argentina	2020-03-09	Delta	0
Argentina	2020-03-09	Omicron	0
Argentina	2020-03-16	Others	477
Argentina	2020-03-16	Alpha	0
Argentina	2020-03-16	Gamma	0
Argentina	2020-03-16	Lambda	0
Argentina	2020-03-16	Mu	0
Argentina	2020-03-16	Delta	0
Argentina	2020-03-16	Omicron	0
Argentina	2020-03-23	Others	776
Argentina	2020-03-23	Alpha	0
Argentina	2020-03-23	Gamma	0
Argentina	2020-03-23	Lambda	0
Argentina	2020-03-23	Mu	0
Argentina	2020-03-23	Delta	0
Argentina	2020-03-23	Omicron	0
Argentina	2020-03-30	Others	810
Argentina	2020-03-30	Alpha	0
Argentina	2020-03-30	Gamma	0
Argentina	2020-03-30	Lambda	0
Argentina	2020-03-30	Mu	0
Argentina	2020-03-30	Delta	0
Argentina	2020-03-30	Omicron	0
Argentina	2020-04-06	Others	955
Argentina	2020-04-06	Alpha	0
Argentina	2020-04-06	Gamma	0
Argentina	2020-04-06	Lambda	0
Argentina	2020-04-06	Mu	0
Argentina	2020-04-06	Delta	0
Argentina	2020-04-06	Omicron	0
Argentina	2020-04-13	Others	1089
Argentina	2020-04-13	Alpha	0
Argentina	2020-04-13	Gamma	0
Argentina	2020-04-13	Lambda	0
Argentina	2020-04-13	Mu	0
Argentina	2020-04-13	Delta	0
Argentina	2020-04-13	Omicron	0
Argentina	2020-04-20	Others	1419
Argentina	2020-04-20	Alpha	0
Argentina	2020-04-20	Gamma	0
Argentina	2020-04-20	Lambda	0
Argentina	2020-04-20	Mu	0
Argentina	2020-04-20	Delta	0
Argentina	2020-04-20	Omicron	0
Argentina	2020-04-27	Others	1265
Argentina	2020-04-27	Alpha	0
Argentina	2020-04-27	Gamma	0
Argentina	2020-04-27	Lambda	0
Argentina	2020-04-27	Mu	0
Argentina	2020-04-27	Delta	0
Argentina	2020-04-27	Omicron	0
Argentina	2020-05-04	Others	2060
Argentina	2020-05-04	Alpha	0
Argentina	2020-05-04	Gamma	0
Argentina	2020-05-04	Lambda	0
Argentina	2020-05-04	Mu	0
Argentina	2020-05-04	Delta	0
Argentina	2020-05-04	Omicron	0
Argentina	2020-05-11	Others	3211
Argentina	2020-05-11	Alpha	0
Argentina	2020-05-11	Gamma	0
Argentina	2020-05-11	Lambda	0
Argentina	2020-05-11	Mu	0
Argentina	2020-05-11	Delta	0
Argentina	2020-05-11	Omicron	0
Argentina	2020-05-18	Others	5041
Argentina	2020-05-18	Alpha	0
Argentina	2020-05-18	Gamma	0
Argentina	2020-05-18	Lambda	0
Argentina	2020-05-18	Mu	0
Argentina	2020-05-18	Delta	0
Argentina	2020-05-18	Omicron	0
Argentina	2020-05-25	Others	6143
Argentina	2020-05-25	Alpha	0
Argentina	2020-05-25	Gamma	0
Argentina	2020-05-25	Lambda	0
Argentina	2020-05-25	Mu	0
Argentina	2020-05-25	Delta	0
Argentina	2020-05-25	Omicron	0
Argentina	2020-06-01	Others	7707
Argentina	2020-06-01	Alpha	0
Argentina	2020-06-01	Gamma	0
Argentina	2020-06-01	Lambda	0
Argentina	2020-06-01	Mu	0
Argentina	2020-06-01	Delta	0
Argentina	2020-06-01	Omicron	0
Argentina	2020-06-08	Others	10702
Argentina	2020-06-08	Alpha	0
Argentina	2020-06-08	Gamma	0
Argentina	2020-06-08	Lambda	0
Argentina	2020-06-08	Mu	0
Argentina	2020-06-08	Delta	0
Argentina	2020-06-08	Omicron	0
Argentina	2020-06-15	Others	15350
Argentina	2020-06-15	Alpha	0
Argentina	2020-06-15	Gamma	0
Argentina	2020-06-15	Lambda	0
Argentina	2020-06-15	Mu	0
Argentina	2020-06-15	Delta	0
Argentina	2020-06-15	Omicron	0
Argentina	2020-06-22	Others	19214
Argentina	2020-06-22	Alpha	0
Argentina	2020-06-22	Gamma	0
Argentina	2020-06-22	Lambda	0
Argentina	2020-06-22	Mu	0
Argentina	2020-06-22	Delta	0
Argentina	2020-06-22	Omicron	0
Argentina	2020-06-29	Others	21196
Argentina	2020-06-29	Alpha	0
Argentina	2020-06-29	Gamma	0
Argentina	2020-06-29	Lambda	0
Argentina	2020-06-29	Mu	0
Argentina	2020-06-29	Delta	0
Argentina	2020-06-29	Omicron	0
Argentina	2020-07-06	Others	25533
Argentina	2020-07-06	Alpha	0
Argentina	2020-07-06	Gamma	0
Argentina	2020-07-06	Lambda	0
Argentina	2020-07-06	Mu	0
Argentina	2020-07-06	Delta	0
Argentina	2020-07-06	Omicron	0
Argentina	2020-07-13	Others	32880
Argentina	2020-07-13	Alpha	0
Argentina	2020-07-13	Gamma	0
Argentina	2020-07-13	Lambda	0
Argentina	2020-07-13	Mu	0
Argentina	2020-07-13	Delta	0
Argentina	2020-07-13	Omicron	0
Argentina	2020-07-20	Others	39817
Argentina	2020-07-20	Alpha	0
Argentina	2020-07-20	Gamma	0
Argentina	2020-07-20	Lambda	0
Argentina	2020-07-20	Mu	0
Argentina	2020-07-20	Delta	0
Argentina	2020-07-20	Omicron	0
Argentina	2020-07-27	Others	43280
Argentina	2020-07-27	Alpha	0
Argentina	2020-07-27	Gamma	0
Argentina	2020-07-27	Lambda	0
Argentina	2020-07-27	Mu	0
Argentina	2020-07-27	Delta	0
Argentina	2020-07-27	Omicron	0
Argentina	2020-08-03	Others	51765
Argentina	2020-08-03	Alpha	0
Argentina	2020-08-03	Gamma	0
Argentina	2020-08-03	Lambda	0
Argentina	2020-08-03	Mu	0
Argentina	2020-08-03	Delta	0
Argentina	2020-08-03	Omicron	0
Argentina	2020-08-10	Others	46287
Argentina	2020-08-10	Alpha	0
Argentina	2020-08-10	Gamma	0
Argentina	2020-08-10	Lambda	0
Argentina	2020-08-10	Mu	0
Argentina	2020-08-10	Delta	0
Argentina	2020-08-10	Omicron	0
Argentina	2020-08-17	Others	56039
Argentina	2020-08-17	Alpha	0
Argentina	2020-08-17	Gamma	0
Argentina	2020-08-17	Lambda	0
Argentina	2020-08-17	Mu	0
Argentina	2020-08-17	Delta	0
Argentina	2020-08-17	Omicron	0
Argentina	2020-08-24	Others	70300
Argentina	2020-08-24	Alpha	0
Argentina	2020-08-24	Gamma	0
Argentina	2020-08-24	Lambda	0
Argentina	2020-08-24	Mu	0
Argentina	2020-08-24	Delta	0
Argentina	2020-08-24	Omicron	0
Argentina	2020-08-31	Others	72788
Argentina	2020-08-31	Alpha	0
Argentina	2020-08-31	Gamma	0
Argentina	2020-08-31	Lambda	0
Argentina	2020-08-31	Mu	0
Argentina	2020-08-31	Delta	0
Argentina	2020-08-31	Omicron	0
Argentina	2020-09-07	Others	78280
Argentina	2020-09-07	Alpha	0
Argentina	2020-09-07	Gamma	0
Argentina	2020-09-07	Lambda	0
Argentina	2020-09-07	Mu	0
Argentina	2020-09-07	Delta	0
Argentina	2020-09-07	Omicron	0
Argentina	2020-09-14	Others	74110
Argentina	2020-09-14	Alpha	0
Argentina	2020-09-14	Gamma	0
Argentina	2020-09-14	Lambda	0
Argentina	2020-09-14	Mu	0
Argentina	2020-09-14	Delta	0
Argentina	2020-09-14	Omicron	0
Argentina	2020-09-21	Others	85655
Argentina	2020-09-21	Alpha	0
Argentina	2020-09-21	Gamma	0
Argentina	2020-09-21	Lambda	0
Argentina	2020-09-21	Mu	0
Argentina	2020-09-21	Delta	0
Argentina	2020-09-21	Omicron	0
Argentina	2020-09-28	Others	86552
Argentina	2020-09-28	Alpha	0
Argentina	2020-09-28	Gamma	0
Argentina	2020-09-28	Lambda	0
Argentina	2020-09-28	Mu	0
Argentina	2020-09-28	Delta	0
Argentina	2020-09-28	Omicron	0
Argentina	2020-10-05	Others	91647
Argentina	2020-10-05	Alpha	0
Argentina	2020-10-05	Gamma	0
Argentina	2020-10-05	Lambda	0
Argentina	2020-10-05	Mu	0
Argentina	2020-10-05	Delta	0
Argentina	2020-10-05	Omicron	0
Argentina	2020-10-12	Others	102871
Argentina	2020-10-12	Alpha	0
Argentina	2020-10-12	Gamma	0
Argentina	2020-10-12	Lambda	0
Argentina	2020-10-12	Mu	0
Argentina	2020-10-12	Delta	0
Argentina	2020-10-12	Omicron	0
Argentina	2020-10-19	Others	94694
Argentina	2020-10-19	Alpha	0
Argentina	2020-10-19	Gamma	0
Argentina	2020-10-19	Lambda	0
Argentina	2020-10-19	Mu	0
Argentina	2020-10-19	Delta	0
Argentina	2020-10-19	Omicron	0
Argentina	2020-10-26	Others	79422
Argentina	2020-10-26	Alpha	0
Argentina	2020-10-26	Gamma	0
Argentina	2020-10-26	Lambda	0
Argentina	2020-10-26	Mu	0
Argentina	2020-10-26	Delta	0
Argentina	2020-10-26	Omicron	0
Argentina	2020-11-02	Others	67892
Argentina	2020-11-02	Alpha	0
Argentina	2020-11-02	Gamma	0
Argentina	2020-11-02	Lambda	2122
Argentina	2020-11-02	Mu	0
Argentina	2020-11-02	Delta	0
Argentina	2020-11-02	Omicron	0
Argentina	2020-11-09	Others	66447
Argentina	2020-11-09	Alpha	0
Argentina	2020-11-09	Gamma	0
Argentina	2020-11-09	Lambda	0
Argentina	2020-11-09	Mu	0
Argentina	2020-11-09	Delta	0
Argentina	2020-11-09	Omicron	0
Argentina	2020-11-16	Others	52249
Argentina	2020-11-16	Alpha	0
Argentina	2020-11-16	Gamma	0
Argentina	2020-11-16	Lambda	0
Argentina	2020-11-16	Mu	0
Argentina	2020-11-16	Delta	0
Argentina	2020-11-16	Omicron	0
Argentina	2020-11-23	Others	51228
Argentina	2020-11-23	Alpha	0
Argentina	2020-11-23	Gamma	0
Argentina	2020-11-23	Lambda	0
Argentina	2020-11-23	Mu	0
Argentina	2020-11-23	Delta	0
Argentina	2020-11-23	Omicron	0
Argentina	2020-11-30	Others	38365
Argentina	2020-11-30	Alpha	0
Argentina	2020-11-30	Gamma	0
Argentina	2020-11-30	Lambda	0
Argentina	2020-11-30	Mu	0
Argentina	2020-11-30	Delta	0
Argentina	2020-11-30	Omicron	0
Argentina	2020-12-07	Others	39122
Argentina	2020-12-07	Alpha	0
Argentina	2020-12-07	Gamma	0
Argentina	2020-12-07	Lambda	0
Argentina	2020-12-07	Mu	0
Argentina	2020-12-07	Delta	0
Argentina	2020-12-07	Omicron	0
Argentina	2020-12-14	Others	47197
Argentina	2020-12-14	Alpha	0
Argentina	2020-12-14	Gamma	0
Argentina	2020-12-14	Lambda	0
Argentina	2020-12-14	Mu	0
Argentina	2020-12-14	Delta	0
Argentina	2020-12-14	Omicron	0
Argentina	2020-12-21	Others	46304
Argentina	2020-12-21	Alpha	1715
Argentina	2020-12-21	Gamma	0
Argentina	2020-12-21	Lambda	0
Argentina	2020-12-21	Mu	0
Argentina	2020-12-21	Delta	0
Argentina	2020-12-21	Omicron	0
Argentina	2020-12-28	Others	62352
Argentina	2020-12-28	Alpha	0
Argentina	2020-12-28	Gamma	0
Argentina	2020-12-28	Lambda	0
Argentina	2020-12-28	Mu	0
Argentina	2020-12-28	Delta	0
Argentina	2020-12-28	Omicron	0
Argentina	2021-01-04	Others	84290
Argentina	2021-01-04	Alpha	0
Argentina	2021-01-04	Gamma	0
Argentina	2021-01-04	Lambda	0
Argentina	2021-01-04	Mu	0
Argentina	2021-01-04	Delta	0
Argentina	2021-01-04	Omicron	0
Argentina	2021-01-11	Others	77293
Argentina	2021-01-11	Alpha	0
Argentina	2021-01-11	Gamma	0
Argentina	2021-01-11	Lambda	0
Argentina	2021-01-11	Mu	0
Argentina	2021-01-11	Delta	0
Argentina	2021-01-11	Omicron	0
Argentina	2021-01-18	Others	74483
Argentina	2021-01-18	Alpha	0
Argentina	2021-01-18	Gamma	2069
Argentina	2021-01-18	Lambda	2069
Argentina	2021-01-18	Mu	0
Argentina	2021-01-18	Delta	0
Argentina	2021-01-18	Omicron	0
Argentina	2021-01-25	Others	54261
Argentina	2021-01-25	Alpha	0
Argentina	2021-01-25	Gamma	2010
Argentina	2021-01-25	Lambda	2010
Argentina	2021-01-25	Mu	0
Argentina	2021-01-25	Delta	0
Argentina	2021-01-25	Omicron	0
Argentina	2021-02-01	Others	41690
Argentina	2021-02-01	Alpha	5790
Argentina	2021-02-01	Gamma	1158
Argentina	2021-02-01	Lambda	1158
Argentina	2021-02-01	Mu	0
Argentina	2021-02-01	Delta	0
Argentina	2021-02-01	Omicron	0
Argentina	2021-02-08	Others	44121
Argentina	2021-02-08	Alpha	0
Argentina	2021-02-08	Gamma	2941
Argentina	2021-02-08	Lambda	0
Argentina	2021-02-08	Mu	0
Argentina	2021-02-08	Delta	0
Argentina	2021-02-08	Omicron	0
Argentina	2021-02-15	Others	42525
Argentina	2021-02-15	Alpha	0
Argentina	2021-02-15	Gamma	1329
Argentina	2021-02-15	Lambda	2658
Argentina	2021-02-15	Mu	0
Argentina	2021-02-15	Delta	0
Argentina	2021-02-15	Omicron	0
Argentina	2021-02-22	Others	38654
Argentina	2021-02-22	Alpha	1841
Argentina	2021-02-22	Gamma	3681
Argentina	2021-02-22	Lambda	0
Argentina	2021-02-22	Mu	0
Argentina	2021-02-22	Delta	0
Argentina	2021-02-22	Omicron	0
Argentina	2021-03-01	Others	31431
Argentina	2021-03-01	Alpha	3810
Argentina	2021-03-01	Gamma	5715
Argentina	2021-03-01	Lambda	1905
Argentina	2021-03-01	Mu	0
Argentina	2021-03-01	Delta	952
Argentina	2021-03-01	Omicron	0
Argentina	2021-03-08	Others	37685
Argentina	2021-03-08	Alpha	3967
Argentina	2021-03-08	Gamma	5950
Argentina	2021-03-08	Lambda	3306
Argentina	2021-03-08	Mu	0
Argentina	2021-03-08	Delta	0
Argentina	2021-03-08	Omicron	0
Argentina	2021-03-15	Others	36055
Argentina	2021-03-15	Alpha	7796
Argentina	2021-03-15	Gamma	7796
Argentina	2021-03-15	Lambda	1949
Argentina	2021-03-15	Mu	0
Argentina	2021-03-15	Delta	0
Argentina	2021-03-15	Omicron	0
Argentina	2021-03-22	Others	39204
Argentina	2021-03-22	Alpha	11201
Argentina	2021-03-22	Gamma	16101
Argentina	2021-03-22	Lambda	9801
Argentina	2021-03-22	Mu	0
Argentina	2021-03-22	Delta	0
Argentina	2021-03-22	Omicron	0
Argentina	2021-03-29	Others	44243
Argentina	2021-03-29	Alpha	18099
Argentina	2021-03-29	Gamma	25138
Argentina	2021-03-29	Lambda	13072
Argentina	2021-03-29	Mu	0
Argentina	2021-03-29	Delta	0
Argentina	2021-03-29	Omicron	0
Argentina	2021-04-05	Others	68767
Argentina	2021-04-05	Alpha	14670
Argentina	2021-04-05	Gamma	46762
Argentina	2021-04-05	Lambda	26590
Argentina	2021-04-05	Mu	0
Argentina	2021-04-05	Delta	0
Argentina	2021-04-05	Omicron	0
Argentina	2021-04-12	Others	67261
Argentina	2021-04-12	Alpha	28109
Argentina	2021-04-12	Gamma	52202
Argentina	2021-04-12	Lambda	20078
Argentina	2021-04-12	Mu	0
Argentina	2021-04-12	Delta	0
Argentina	2021-04-12	Omicron	0
Argentina	2021-04-19	Others	46616
Argentina	2021-04-19	Alpha	20718
Argentina	2021-04-19	Gamma	67334
Argentina	2021-04-19	Lambda	27378
Argentina	2021-04-19	Mu	0
Argentina	2021-04-19	Delta	740
Argentina	2021-04-19	Omicron	0
Argentina	2021-04-26	Others	31436
Argentina	2021-04-26	Alpha	18428
Argentina	2021-04-26	Gamma	61788
Argentina	2021-04-26	Lambda	29268
Argentina	2021-04-26	Mu	1084
Argentina	2021-04-26	Delta	0
Argentina	2021-04-26	Omicron	0
Argentina	2021-05-03	Others	28091
Argentina	2021-05-03	Alpha	14471
Argentina	2021-05-03	Gamma	79165
Argentina	2021-05-03	Lambda	22984
Argentina	2021-05-03	Mu	0
Argentina	2021-05-03	Delta	0
Argentina	2021-05-03	Omicron	0
Argentina	2021-05-10	Others	24176
Argentina	2021-05-10	Alpha	25143
Argentina	2021-05-10	Gamma	99604
Argentina	2021-05-10	Lambda	29011
Argentina	2021-05-10	Mu	0
Argentina	2021-05-10	Delta	0
Argentina	2021-05-10	Omicron	0
Argentina	2021-05-17	Others	18608
Argentina	2021-05-17	Alpha	24334
Argentina	2021-05-17	Gamma	144570
Argentina	2021-05-17	Lambda	35785
Argentina	2021-05-17	Mu	0
Argentina	2021-05-17	Delta	0
Argentina	2021-05-17	Omicron	0
Argentina	2021-05-24	Others	8661
Argentina	2021-05-24	Alpha	22271
Argentina	2021-05-24	Gamma	124963
Argentina	2021-05-24	Lambda	61863
Argentina	2021-05-24	Mu	0
Argentina	2021-05-24	Delta	0
Argentina	2021-05-24	Omicron	0
Argentina	2021-05-31	Others	5356
Argentina	2021-05-31	Alpha	21422
Argentina	2021-05-31	Gamma	115145
Argentina	2021-05-31	Lambda	45522
Argentina	2021-05-31	Mu	0
Argentina	2021-05-31	Delta	893
Argentina	2021-05-31	Omicron	0
Argentina	2021-06-07	Others	7494
Argentina	2021-06-07	Alpha	9742
Argentina	2021-06-07	Gamma	110158
Argentina	2021-06-07	Lambda	33722
Argentina	2021-06-07	Mu	0
Argentina	2021-06-07	Delta	0
Argentina	2021-06-07	Omicron	0
Argentina	2021-06-14	Others	3016
Argentina	2021-06-14	Alpha	12064
Argentina	2021-06-14	Gamma	82641
Argentina	2021-06-14	Lambda	24732
Argentina	2021-06-14	Mu	0
Argentina	2021-06-14	Delta	0
Argentina	2021-06-14	Omicron	0
Argentina	2021-06-21	Others	2858
Argentina	2021-06-21	Alpha	12146
Argentina	2021-06-21	Gamma	97882
Argentina	2021-06-21	Lambda	29293
Argentina	2021-06-21	Mu	0
Argentina	2021-06-21	Delta	1429
Argentina	2021-06-21	Omicron	0
Argentina	2021-06-28	Others	0
Argentina	2021-06-28	Alpha	6965
Argentina	2021-06-28	Gamma	89844
Argentina	2021-06-28	Lambda	21590
Argentina	2021-06-28	Mu	0
Argentina	2021-06-28	Delta	6268
Argentina	2021-06-28	Omicron	0
Argentina	2021-07-05	Others	572
Argentina	2021-07-05	Alpha	2858
Argentina	2021-07-05	Gamma	79439
Argentina	2021-07-05	Lambda	16574
Argentina	2021-07-05	Mu	1143
Argentina	2021-07-05	Delta	5715
Argentina	2021-07-05	Omicron	0
Argentina	2021-07-12	Others	1533
Argentina	2021-07-12	Alpha	3576
Argentina	2021-07-12	Gamma	61307
Argentina	2021-07-12	Lambda	22479
Argentina	2021-07-12	Mu	0
Argentina	2021-07-12	Delta	12261
Argentina	2021-07-12	Omicron	0
Argentina	2021-07-19	Others	597
Argentina	2021-07-19	Alpha	4773
Argentina	2021-07-19	Gamma	48925
Argentina	2021-07-19	Lambda	23269
Argentina	2021-07-19	Mu	597
Argentina	2021-07-19	Delta	11933
Argentina	2021-07-19	Omicron	0
Argentina	2021-07-26	Others	811
Argentina	2021-07-26	Alpha	2433
Argentina	2021-07-26	Gamma	48246
Argentina	2021-07-26	Lambda	18244
Argentina	2021-07-26	Mu	405
Argentina	2021-07-26	Delta	14190
Argentina	2021-07-26	Omicron	0
Argentina	2021-08-02	Others	551
Argentina	2021-08-02	Alpha	1930
Argentina	2021-08-02	Gamma	46598
Argentina	2021-08-02	Lambda	14889
Argentina	2021-08-02	Mu	551
Argentina	2021-08-02	Delta	14062
Argentina	2021-08-02	Omicron	0
Argentina	2021-08-09	Others	0
Argentina	2021-08-09	Alpha	981
Argentina	2021-08-09	Gamma	30416
Argentina	2021-08-09	Lambda	11528
Argentina	2021-08-09	Mu	0
Argentina	2021-08-09	Delta	11038
Argentina	2021-08-09	Omicron	0
Argentina	2021-08-16	Others	0
Argentina	2021-08-16	Alpha	1114
Argentina	2021-08-16	Gamma	27410
Argentina	2021-08-16	Lambda	12925
Argentina	2021-08-16	Mu	669
Argentina	2021-08-16	Delta	8914
Argentina	2021-08-16	Omicron	0
Argentina	2021-08-23	Others	342
Argentina	2021-08-23	Alpha	342
Argentina	2021-08-23	Gamma	21061
Argentina	2021-08-23	Lambda	6678
Argentina	2021-08-23	Mu	514
Argentina	2021-08-23	Delta	7876
Argentina	2021-08-23	Omicron	0
Argentina	2021-08-30	Others	0
Argentina	2021-08-30	Alpha	229
Argentina	2021-08-30	Gamma	15444
Argentina	2021-08-30	Lambda	5949
Argentina	2021-08-30	Mu	229
Argentina	2021-08-30	Delta	5034
Argentina	2021-08-30	Omicron	0
Argentina	2021-09-06	Others	0
Argentina	2021-09-06	Alpha	0
Argentina	2021-09-06	Gamma	8020
Argentina	2021-09-06	Lambda	4285
Argentina	2021-09-06	Mu	110
Argentina	2021-09-06	Delta	5713
Argentina	2021-09-06	Omicron	0
Argentina	2021-09-13	Others	185
Argentina	2021-09-13	Alpha	278
Argentina	2021-09-13	Gamma	3980
Argentina	2021-09-13	Lambda	2129
Argentina	2021-09-13	Mu	185
Argentina	2021-09-13	Delta	6943
Argentina	2021-09-13	Omicron	0
Argentina	2021-09-20	Others	160
Argentina	2021-09-20	Alpha	160
Argentina	2021-09-20	Gamma	3992
Argentina	2021-09-20	Lambda	1517
Argentina	2021-09-20	Mu	239
Argentina	2021-09-20	Delta	4471
Argentina	2021-09-20	Omicron	0
Argentina	2021-09-27	Others	0
Argentina	2021-09-27	Alpha	0
Argentina	2021-09-27	Gamma	2542
Argentina	2021-09-27	Lambda	1509
Argentina	2021-09-27	Mu	79
Argentina	2021-09-27	Delta	4527
Argentina	2021-09-27	Omicron	0
Argentina	2021-10-04	Others	42
Argentina	2021-10-04	Alpha	42
Argentina	2021-10-04	Gamma	2162
Argentina	2021-10-04	Lambda	1164
Argentina	2021-10-04	Mu	0
Argentina	2021-10-04	Delta	2369
Argentina	2021-10-04	Omicron	0
Argentina	2021-10-11	Others	34
Argentina	2021-10-11	Alpha	68
Argentina	2021-10-11	Gamma	2130
Argentina	2021-10-11	Lambda	1522
Argentina	2021-10-11	Mu	68
Argentina	2021-10-11	Delta	4227
Argentina	2021-10-11	Omicron	0
Argentina	2021-10-18	Others	31
Argentina	2021-10-18	Alpha	275
Argentina	2021-10-18	Gamma	1436
Argentina	2021-10-18	Lambda	917
Argentina	2021-10-18	Mu	0
Argentina	2021-10-18	Delta	6294
Argentina	2021-10-18	Omicron	0
Argentina	2021-10-25	Others	24
Argentina	2021-10-25	Alpha	48
Argentina	2021-10-25	Gamma	1060
Argentina	2021-10-25	Lambda	747
Argentina	2021-10-25	Mu	145
Argentina	2021-10-25	Delta	6817
Argentina	2021-10-25	Omicron	0
Argentina	2021-11-01	Others	51
Argentina	2021-11-01	Alpha	77
Argentina	2021-11-01	Gamma	819
Argentina	2021-11-01	Lambda	666
Argentina	2021-11-01	Mu	51
Argentina	2021-11-01	Delta	7042
Argentina	2021-11-01	Omicron	0
Argentina	2021-11-08	Others	0
Argentina	2021-11-08	Alpha	25
Argentina	2021-11-08	Gamma	348
Argentina	2021-11-08	Lambda	721
Argentina	2021-11-08	Mu	124
Argentina	2021-11-08	Delta	8353
Argentina	2021-11-08	Omicron	0
Argentina	2021-11-15	Others	0
Argentina	2021-11-15	Alpha	0
Argentina	2021-11-15	Gamma	265
Argentina	2021-11-15	Lambda	590
Argentina	2021-11-15	Mu	177
Argentina	2021-11-15	Delta	8228
Argentina	2021-11-15	Omicron	0
Argentina	2021-11-22	Others	0
Argentina	2021-11-22	Alpha	0
Argentina	2021-11-22	Gamma	68
Argentina	2021-11-22	Lambda	169
Argentina	2021-11-22	Mu	68
Argentina	2021-11-22	Delta	13488
Argentina	2021-11-22	Omicron	0
Argentina	2021-11-29	Others	43
Argentina	2021-11-29	Alpha	0
Argentina	2021-11-29	Gamma	128
Argentina	2021-11-29	Lambda	128
Argentina	2021-11-29	Mu	0
Argentina	2021-11-29	Delta	16107
Argentina	2021-11-29	Omicron	128
Argentina	2021-12-06	Others	0
Argentina	2021-12-06	Alpha	67
Argentina	2021-12-06	Gamma	135
Argentina	2021-12-06	Lambda	202
Argentina	2021-12-06	Mu	0
Argentina	2021-12-06	Delta	19324
Argentina	2021-12-06	Omicron	2020
Argentina	2021-12-13	Others	87
Argentina	2021-12-13	Alpha	0
Argentina	2021-12-13	Gamma	87
Argentina	2021-12-13	Lambda	87
Argentina	2021-12-13	Mu	87
Argentina	2021-12-13	Delta	28815
Argentina	2021-12-13	Omicron	12498
Argentina	2021-12-20	Others	0
Argentina	2021-12-20	Alpha	0
Argentina	2021-12-20	Gamma	194
Argentina	2021-12-20	Lambda	0
Argentina	2021-12-20	Mu	0
Argentina	2021-12-20	Delta	51175
Argentina	2021-12-20	Omicron	58929
Argentina	2021-12-27	Others	0
Argentina	2021-12-27	Alpha	0
Argentina	2021-12-27	Gamma	0
Argentina	2021-12-27	Lambda	0
Argentina	2021-12-27	Mu	0
Argentina	2021-12-27	Delta	90120
Argentina	2021-12-27	Omicron	211860
Argentina	2022-01-03	Others	0
Argentina	2022-01-03	Alpha	0
Argentina	2022-01-03	Gamma	0
Argentina	2022-01-03	Lambda	0
Argentina	2022-01-03	Mu	0
Argentina	2022-01-03	Delta	69231
Argentina	2022-01-03	Omicron	620770
Argentina	2022-01-10	Others	0
Argentina	2022-01-10	Alpha	0
Argentina	2022-01-10	Gamma	0
Argentina	2022-01-10	Lambda	0
Argentina	2022-01-10	Mu	0
Argentina	2022-01-10	Delta	27411
Argentina	2022-01-10	Omicron	746937
Argentina	2022-01-17	Others	0
Argentina	2022-01-17	Alpha	0
Argentina	2022-01-17	Gamma	0
Argentina	2022-01-17	Lambda	0
Argentina	2022-01-17	Mu	0
Argentina	2022-01-17	Delta	13163
Argentina	2022-01-17	Omicron	687777
Argentina	2022-01-24	Others	0
Argentina	2022-01-24	Alpha	0
Argentina	2022-01-24	Gamma	0
Argentina	2022-01-24	Lambda	1469
Argentina	2022-01-24	Mu	0
Argentina	2022-01-24	Delta	0
Argentina	2022-01-24	Omicron	389197
Argentina	2022-01-31	Others	0
Argentina	2022-01-31	Alpha	0
Argentina	2022-01-31	Gamma	0
Argentina	2022-01-31	Lambda	0
Argentina	2022-01-31	Mu	0
Argentina	2022-01-31	Delta	0
Argentina	2022-01-31	Omicron	202388
Argentina	2022-02-07	Others	0
Argentina	2022-02-07	Alpha	0
Argentina	2022-02-07	Gamma	0
Argentina	2022-02-07	Lambda	0
Argentina	2022-02-07	Mu	0
Argentina	2022-02-07	Delta	0
Argentina	2022-02-07	Omicron	111666
Argentina	2022-02-14	Others	0
Argentina	2022-02-14	Alpha	0
Argentina	2022-02-14	Gamma	0
Argentina	2022-02-14	Lambda	0
Argentina	2022-02-14	Mu	0
Argentina	2022-02-14	Delta	0
Argentina	2022-02-14	Omicron	80854
Argentina	2022-02-21	Others	0
Argentina	2022-02-21	Alpha	0
Argentina	2022-02-21	Gamma	0
Argentina	2022-02-21	Lambda	0
Argentina	2022-02-21	Mu	0
Argentina	2022-02-21	Delta	0
Argentina	2022-02-21	Omicron	54774
Argentina	2022-02-28	Others	0
Argentina	2022-02-28	Alpha	0
Argentina	2022-02-28	Gamma	0
Argentina	2022-02-28	Lambda	0
Argentina	2022-02-28	Mu	0
Argentina	2022-02-28	Delta	0
Argentina	2022-02-28	Omicron	39753
Argentina	2022-03-07	Others	0
Argentina	2022-03-07	Alpha	0
Argentina	2022-03-07	Gamma	0
Argentina	2022-03-07	Lambda	0
Argentina	2022-03-07	Mu	0
Argentina	2022-03-07	Delta	0
Argentina	2022-03-07	Omicron	30161
Argentina	2022-03-14	Others	0
Argentina	2022-03-14	Alpha	0
Argentina	2022-03-14	Gamma	0
Argentina	2022-03-14	Lambda	0
Argentina	2022-03-14	Mu	0
Argentina	2022-03-14	Delta	0
Argentina	2022-03-14	Omicron	32443
Argentina	2022-03-21	Others	0
Argentina	2022-03-21	Alpha	0
Argentina	2022-03-21	Gamma	0
Argentina	2022-03-21	Lambda	0
Argentina	2022-03-21	Mu	0
Argentina	2022-03-21	Delta	0
Argentina	2022-03-21	Omicron	0
Argentina	2022-03-21	No Genomic Data	13741
Argentina	2022-03-28	Others	0
Argentina	2022-03-28	Alpha	0
Argentina	2022-03-28	Gamma	0
Argentina	2022-03-28	Lambda	0
Argentina	2022-03-28	Mu	0
Argentina	2022-03-28	Delta	0
Argentina	2022-03-28	Omicron	0
Argentina	2022-03-28	No Genomic Data	12848
Bolivia	2020-02-03	Others	0
Bolivia	2020-02-03	Alpha	0
Bolivia	2020-02-03	Gamma	0
Bolivia	2020-02-03	Lambda	0
Bolivia	2020-02-03	Mu	0
Bolivia	2020-02-03	Delta	0
Bolivia	2020-02-03	Omicron	0
Bolivia	2020-02-10	Others	0
Bolivia	2020-02-10	Alpha	0
Bolivia	2020-02-10	Gamma	0
Bolivia	2020-02-10	Lambda	0
Bolivia	2020-02-10	Mu	0
Bolivia	2020-02-10	Delta	0
Bolivia	2020-02-10	Omicron	0
Bolivia	2020-02-17	Others	0
Bolivia	2020-02-17	Alpha	0
Bolivia	2020-02-17	Gamma	0
Bolivia	2020-02-17	Lambda	0
Bolivia	2020-02-17	Mu	0
Bolivia	2020-02-17	Delta	0
Bolivia	2020-02-17	Omicron	0
Bolivia	2020-02-24	Others	0
Bolivia	2020-02-24	Alpha	0
Bolivia	2020-02-24	Gamma	0
Bolivia	2020-02-24	Lambda	0
Bolivia	2020-02-24	Mu	0
Bolivia	2020-02-24	Delta	0
Bolivia	2020-02-24	Omicron	0
Bolivia	2020-03-02	Others	0
Bolivia	2020-03-02	Alpha	0
Bolivia	2020-03-02	Gamma	0
Bolivia	2020-03-02	Lambda	0
Bolivia	2020-03-02	Mu	0
Bolivia	2020-03-02	Delta	0
Bolivia	2020-03-02	Omicron	0
Bolivia	2020-03-09	Others	10
Bolivia	2020-03-09	Alpha	0
Bolivia	2020-03-09	Gamma	0
Bolivia	2020-03-09	Lambda	0
Bolivia	2020-03-09	Mu	0
Bolivia	2020-03-09	Delta	0
Bolivia	2020-03-09	Omicron	0
Bolivia	2020-03-16	Others	0
Bolivia	2020-03-16	Alpha	0
Bolivia	2020-03-16	Gamma	0
Bolivia	2020-03-16	Lambda	0
Bolivia	2020-03-16	Mu	0
Bolivia	2020-03-16	Delta	0
Bolivia	2020-03-16	Omicron	0
Bolivia	2020-03-16	No Genomic Data	14
Bolivia	2020-03-23	Others	0
Bolivia	2020-03-23	Alpha	0
Bolivia	2020-03-23	Gamma	0
Bolivia	2020-03-23	Lambda	0
Bolivia	2020-03-23	Mu	0
Bolivia	2020-03-23	Delta	0
Bolivia	2020-03-23	Omicron	0
Bolivia	2020-03-23	No Genomic Data	66
Bolivia	2020-03-30	Others	67
Bolivia	2020-03-30	Alpha	0
Bolivia	2020-03-30	Gamma	0
Bolivia	2020-03-30	Lambda	0
Bolivia	2020-03-30	Mu	0
Bolivia	2020-03-30	Delta	0
Bolivia	2020-03-30	Omicron	0
Bolivia	2020-04-06	Others	0
Bolivia	2020-04-06	Alpha	0
Bolivia	2020-04-06	Gamma	0
Bolivia	2020-04-06	Lambda	0
Bolivia	2020-04-06	Mu	0
Bolivia	2020-04-06	Delta	0
Bolivia	2020-04-06	Omicron	0
Bolivia	2020-04-06	No Genomic Data	143
Bolivia	2020-04-13	Others	0
Bolivia	2020-04-13	Alpha	0
Bolivia	2020-04-13	Gamma	0
Bolivia	2020-04-13	Lambda	0
Bolivia	2020-04-13	Mu	0
Bolivia	2020-04-13	Delta	0
Bolivia	2020-04-13	Omicron	0
Bolivia	2020-04-13	No Genomic Data	220
Bolivia	2020-04-20	Others	346
Bolivia	2020-04-20	Alpha	0
Bolivia	2020-04-20	Gamma	0
Bolivia	2020-04-20	Lambda	0
Bolivia	2020-04-20	Mu	0
Bolivia	2020-04-20	Delta	0
Bolivia	2020-04-20	Omicron	0
Bolivia	2020-04-27	Others	604
Bolivia	2020-04-27	Alpha	0
Bolivia	2020-04-27	Gamma	0
Bolivia	2020-04-27	Lambda	0
Bolivia	2020-04-27	Mu	0
Bolivia	2020-04-27	Delta	0
Bolivia	2020-04-27	Omicron	0
Bolivia	2020-05-04	Others	967
Bolivia	2020-05-04	Alpha	0
Bolivia	2020-05-04	Gamma	0
Bolivia	2020-05-04	Lambda	0
Bolivia	2020-05-04	Mu	0
Bolivia	2020-05-04	Delta	0
Bolivia	2020-05-04	Omicron	0
Bolivia	2020-05-11	Others	1389
Bolivia	2020-05-11	Alpha	0
Bolivia	2020-05-11	Gamma	0
Bolivia	2020-05-11	Lambda	0
Bolivia	2020-05-11	Mu	0
Bolivia	2020-05-11	Delta	0
Bolivia	2020-05-11	Omicron	0
Bolivia	2020-05-18	Others	2089
Bolivia	2020-05-18	Alpha	0
Bolivia	2020-05-18	Gamma	0
Bolivia	2020-05-18	Lambda	0
Bolivia	2020-05-18	Mu	0
Bolivia	2020-05-18	Delta	0
Bolivia	2020-05-18	Omicron	0
Bolivia	2020-05-25	Others	0
Bolivia	2020-05-25	Alpha	0
Bolivia	2020-05-25	Gamma	0
Bolivia	2020-05-25	Lambda	0
Bolivia	2020-05-25	Mu	0
Bolivia	2020-05-25	Delta	0
Bolivia	2020-05-25	Omicron	0
Bolivia	2020-05-25	No Genomic Data	3677
Bolivia	2020-06-01	Others	0
Bolivia	2020-06-01	Alpha	0
Bolivia	2020-06-01	Gamma	0
Bolivia	2020-06-01	Lambda	0
Bolivia	2020-06-01	Mu	0
Bolivia	2020-06-01	Delta	0
Bolivia	2020-06-01	Omicron	0
Bolivia	2020-06-01	No Genomic Data	3766
Bolivia	2020-06-08	Others	4484
Bolivia	2020-06-08	Alpha	0
Bolivia	2020-06-08	Gamma	0
Bolivia	2020-06-08	Lambda	0
Bolivia	2020-06-08	Mu	0
Bolivia	2020-06-08	Delta	0
Bolivia	2020-06-08	Omicron	0
Bolivia	2020-06-15	Others	5670
Bolivia	2020-06-15	Alpha	0
Bolivia	2020-06-15	Gamma	0
Bolivia	2020-06-15	Lambda	0
Bolivia	2020-06-15	Mu	0
Bolivia	2020-06-15	Delta	0
Bolivia	2020-06-15	Omicron	0
Bolivia	2020-06-22	Others	7164
Bolivia	2020-06-22	Alpha	0
Bolivia	2020-06-22	Gamma	0
Bolivia	2020-06-22	Lambda	0
Bolivia	2020-06-22	Mu	0
Bolivia	2020-06-22	Delta	0
Bolivia	2020-06-22	Omicron	0
Bolivia	2020-06-29	Others	7395
Bolivia	2020-06-29	Alpha	0
Bolivia	2020-06-29	Gamma	0
Bolivia	2020-06-29	Lambda	0
Bolivia	2020-06-29	Mu	0
Bolivia	2020-06-29	Delta	0
Bolivia	2020-06-29	Omicron	0
Bolivia	2020-07-06	Others	0
Bolivia	2020-07-06	Alpha	0
Bolivia	2020-07-06	Gamma	0
Bolivia	2020-07-06	Lambda	0
Bolivia	2020-07-06	Mu	0
Bolivia	2020-07-06	Delta	0
Bolivia	2020-07-06	Omicron	0
Bolivia	2020-07-06	No Genomic Data	9129
Bolivia	2020-07-13	Others	10938
Bolivia	2020-07-13	Alpha	0
Bolivia	2020-07-13	Gamma	0
Bolivia	2020-07-13	Lambda	0
Bolivia	2020-07-13	Mu	0
Bolivia	2020-07-13	Delta	0
Bolivia	2020-07-13	Omicron	0
Bolivia	2020-07-20	Others	10143
Bolivia	2020-07-20	Alpha	0
Bolivia	2020-07-20	Gamma	0
Bolivia	2020-07-20	Lambda	0
Bolivia	2020-07-20	Mu	0
Bolivia	2020-07-20	Delta	0
Bolivia	2020-07-20	Omicron	0
Bolivia	2020-07-27	Others	10512
Bolivia	2020-07-27	Alpha	0
Bolivia	2020-07-27	Gamma	0
Bolivia	2020-07-27	Lambda	0
Bolivia	2020-07-27	Mu	0
Bolivia	2020-07-27	Delta	0
Bolivia	2020-07-27	Omicron	0
Bolivia	2020-08-03	Others	10262
Bolivia	2020-08-03	Alpha	0
Bolivia	2020-08-03	Gamma	0
Bolivia	2020-08-03	Lambda	0
Bolivia	2020-08-03	Mu	0
Bolivia	2020-08-03	Delta	0
Bolivia	2020-08-03	Omicron	0
Bolivia	2020-08-10	Others	10091
Bolivia	2020-08-10	Alpha	0
Bolivia	2020-08-10	Gamma	0
Bolivia	2020-08-10	Lambda	0
Bolivia	2020-08-10	Mu	0
Bolivia	2020-08-10	Delta	0
Bolivia	2020-08-10	Omicron	0
Bolivia	2020-08-17	Others	0
Bolivia	2020-08-17	Alpha	0
Bolivia	2020-08-17	Gamma	0
Bolivia	2020-08-17	Lambda	0
Bolivia	2020-08-17	Mu	0
Bolivia	2020-08-17	Delta	0
Bolivia	2020-08-17	Omicron	0
Bolivia	2020-08-17	No Genomic Data	9281
Bolivia	2020-08-24	Others	6927
Bolivia	2020-08-24	Alpha	0
Bolivia	2020-08-24	Gamma	0
Bolivia	2020-08-24	Lambda	0
Bolivia	2020-08-24	Mu	0
Bolivia	2020-08-24	Delta	0
Bolivia	2020-08-24	Omicron	0
Bolivia	2020-08-31	Others	4887
Bolivia	2020-08-31	Alpha	0
Bolivia	2020-08-31	Gamma	0
Bolivia	2020-08-31	Lambda	0
Bolivia	2020-08-31	Mu	0
Bolivia	2020-08-31	Delta	0
Bolivia	2020-08-31	Omicron	0
Bolivia	2020-09-07	Others	5741
Bolivia	2020-09-07	Alpha	0
Bolivia	2020-09-07	Gamma	0
Bolivia	2020-09-07	Lambda	0
Bolivia	2020-09-07	Mu	0
Bolivia	2020-09-07	Delta	0
Bolivia	2020-09-07	Omicron	0
Bolivia	2020-09-14	Others	0
Bolivia	2020-09-14	Alpha	0
Bolivia	2020-09-14	Gamma	0
Bolivia	2020-09-14	Lambda	0
Bolivia	2020-09-14	Mu	0
Bolivia	2020-09-14	Delta	0
Bolivia	2020-09-14	Omicron	0
Bolivia	2020-09-14	No Genomic Data	4488
Bolivia	2020-09-21	Others	0
Bolivia	2020-09-21	Alpha	0
Bolivia	2020-09-21	Gamma	0
Bolivia	2020-09-21	Lambda	0
Bolivia	2020-09-21	Mu	0
Bolivia	2020-09-21	Delta	0
Bolivia	2020-09-21	Omicron	0
Bolivia	2020-09-21	No Genomic Data	3122
Bolivia	2020-09-28	Others	0
Bolivia	2020-09-28	Alpha	0
Bolivia	2020-09-28	Gamma	0
Bolivia	2020-09-28	Lambda	0
Bolivia	2020-09-28	Mu	0
Bolivia	2020-09-28	Delta	0
Bolivia	2020-09-28	Omicron	0
Bolivia	2020-09-28	No Genomic Data	2977
Bolivia	2020-10-05	Others	1894
Bolivia	2020-10-05	Alpha	0
Bolivia	2020-10-05	Gamma	0
Bolivia	2020-10-05	Lambda	0
Bolivia	2020-10-05	Mu	0
Bolivia	2020-10-05	Delta	0
Bolivia	2020-10-05	Omicron	0
Bolivia	2020-10-12	Others	1247
Bolivia	2020-10-12	Alpha	0
Bolivia	2020-10-12	Gamma	0
Bolivia	2020-10-12	Lambda	0
Bolivia	2020-10-12	Mu	0
Bolivia	2020-10-12	Delta	0
Bolivia	2020-10-12	Omicron	0
Bolivia	2020-10-19	Others	1069
Bolivia	2020-10-19	Alpha	0
Bolivia	2020-10-19	Gamma	0
Bolivia	2020-10-19	Lambda	0
Bolivia	2020-10-19	Mu	0
Bolivia	2020-10-19	Delta	0
Bolivia	2020-10-19	Omicron	0
Bolivia	2020-10-26	Others	0
Bolivia	2020-10-26	Alpha	0
Bolivia	2020-10-26	Gamma	0
Bolivia	2020-10-26	Lambda	0
Bolivia	2020-10-26	Mu	0
Bolivia	2020-10-26	Delta	0
Bolivia	2020-10-26	Omicron	0
Bolivia	2020-10-26	No Genomic Data	978
Bolivia	2020-11-02	Others	0
Bolivia	2020-11-02	Alpha	0
Bolivia	2020-11-02	Gamma	0
Bolivia	2020-11-02	Lambda	0
Bolivia	2020-11-02	Mu	0
Bolivia	2020-11-02	Delta	0
Bolivia	2020-11-02	Omicron	0
Bolivia	2020-11-02	No Genomic Data	670
Bolivia	2020-11-09	Others	754
Bolivia	2020-11-09	Alpha	0
Bolivia	2020-11-09	Gamma	0
Bolivia	2020-11-09	Lambda	0
Bolivia	2020-11-09	Mu	0
Bolivia	2020-11-09	Delta	0
Bolivia	2020-11-09	Omicron	0
Bolivia	2020-11-16	Others	741
Bolivia	2020-11-16	Alpha	0
Bolivia	2020-11-16	Gamma	0
Bolivia	2020-11-16	Lambda	0
Bolivia	2020-11-16	Mu	0
Bolivia	2020-11-16	Delta	0
Bolivia	2020-11-16	Omicron	0
Bolivia	2020-11-23	Others	670
Bolivia	2020-11-23	Alpha	0
Bolivia	2020-11-23	Gamma	0
Bolivia	2020-11-23	Lambda	0
Bolivia	2020-11-23	Mu	0
Bolivia	2020-11-23	Delta	0
Bolivia	2020-11-23	Omicron	0
Bolivia	2020-11-30	Others	0
Bolivia	2020-11-30	Alpha	0
Bolivia	2020-11-30	Gamma	0
Bolivia	2020-11-30	Lambda	0
Bolivia	2020-11-30	Mu	0
Bolivia	2020-11-30	Delta	0
Bolivia	2020-11-30	Omicron	0
Bolivia	2020-11-30	No Genomic Data	900
Bolivia	2020-12-07	Others	1538
Bolivia	2020-12-07	Alpha	0
Bolivia	2020-12-07	Gamma	0
Bolivia	2020-12-07	Lambda	0
Bolivia	2020-12-07	Mu	0
Bolivia	2020-12-07	Delta	0
Bolivia	2020-12-07	Omicron	0
Bolivia	2020-12-14	Others	2740
Bolivia	2020-12-14	Alpha	0
Bolivia	2020-12-14	Gamma	0
Bolivia	2020-12-14	Lambda	0
Bolivia	2020-12-14	Mu	0
Bolivia	2020-12-14	Delta	0
Bolivia	2020-12-14	Omicron	0
Bolivia	2020-12-21	Others	4579
Bolivia	2020-12-21	Alpha	0
Bolivia	2020-12-21	Gamma	0
Bolivia	2020-12-21	Lambda	0
Bolivia	2020-12-21	Mu	0
Bolivia	2020-12-21	Delta	0
Bolivia	2020-12-21	Omicron	0
Bolivia	2020-12-28	Others	7706
Bolivia	2020-12-28	Alpha	0
Bolivia	2020-12-28	Gamma	0
Bolivia	2020-12-28	Lambda	0
Bolivia	2020-12-28	Mu	0
Bolivia	2020-12-28	Delta	0
Bolivia	2020-12-28	Omicron	0
Bolivia	2021-01-04	Others	10743
Bolivia	2021-01-04	Alpha	0
Bolivia	2021-01-04	Gamma	0
Bolivia	2021-01-04	Lambda	0
Bolivia	2021-01-04	Mu	0
Bolivia	2021-01-04	Delta	0
Bolivia	2021-01-04	Omicron	0
Bolivia	2021-01-11	Others	12882
Bolivia	2021-01-11	Alpha	0
Bolivia	2021-01-11	Gamma	0
Bolivia	2021-01-11	Lambda	0
Bolivia	2021-01-11	Mu	0
Bolivia	2021-01-11	Delta	0
Bolivia	2021-01-11	Omicron	0
Bolivia	2021-01-18	Others	14309
Bolivia	2021-01-18	Alpha	0
Bolivia	2021-01-18	Gamma	0
Bolivia	2021-01-18	Lambda	0
Bolivia	2021-01-18	Mu	0
Bolivia	2021-01-18	Delta	0
Bolivia	2021-01-18	Omicron	0
Bolivia	2021-01-25	Others	15408
Bolivia	2021-01-25	Alpha	0
Bolivia	2021-01-25	Gamma	0
Bolivia	2021-01-25	Lambda	0
Bolivia	2021-01-25	Mu	0
Bolivia	2021-01-25	Delta	0
Bolivia	2021-01-25	Omicron	0
Bolivia	2021-02-01	Others	6703
Bolivia	2021-02-01	Alpha	0
Bolivia	2021-02-01	Gamma	1676
Bolivia	2021-02-01	Lambda	1676
Bolivia	2021-02-01	Mu	1676
Bolivia	2021-02-01	Delta	0
Bolivia	2021-02-01	Omicron	0
Bolivia	2021-02-08	Others	8908
Bolivia	2021-02-08	Alpha	0
Bolivia	2021-02-08	Gamma	0
Bolivia	2021-02-08	Lambda	0
Bolivia	2021-02-08	Mu	0
Bolivia	2021-02-08	Delta	0
Bolivia	2021-02-08	Omicron	0
Bolivia	2021-02-15	Others	3823
Bolivia	2021-02-15	Alpha	0
Bolivia	2021-02-15	Gamma	1912
Bolivia	2021-02-15	Lambda	0
Bolivia	2021-02-15	Mu	0
Bolivia	2021-02-15	Delta	0
Bolivia	2021-02-15	Omicron	0
Bolivia	2021-02-22	Others	0
Bolivia	2021-02-22	Alpha	0
Bolivia	2021-02-22	Gamma	0
Bolivia	2021-02-22	Lambda	0
Bolivia	2021-02-22	Mu	0
Bolivia	2021-02-22	Delta	0
Bolivia	2021-02-22	Omicron	0
Bolivia	2021-02-22	No Genomic Data	6776
Bolivia	2021-03-01	Others	0
Bolivia	2021-03-01	Alpha	0
Bolivia	2021-03-01	Gamma	0
Bolivia	2021-03-01	Lambda	0
Bolivia	2021-03-01	Mu	0
Bolivia	2021-03-01	Delta	0
Bolivia	2021-03-01	Omicron	0
Bolivia	2021-03-01	No Genomic Data	5403
Bolivia	2021-03-08	Others	0
Bolivia	2021-03-08	Alpha	0
Bolivia	2021-03-08	Gamma	0
Bolivia	2021-03-08	Lambda	0
Bolivia	2021-03-08	Mu	0
Bolivia	2021-03-08	Delta	0
Bolivia	2021-03-08	Omicron	0
Bolivia	2021-03-08	No Genomic Data	5054
Bolivia	2021-03-15	Others	0
Bolivia	2021-03-15	Alpha	0
Bolivia	2021-03-15	Gamma	5407
Bolivia	2021-03-15	Lambda	0
Bolivia	2021-03-15	Mu	0
Bolivia	2021-03-15	Delta	0
Bolivia	2021-03-15	Omicron	0
Bolivia	2021-03-22	Others	1467
Bolivia	2021-03-22	Alpha	0
Bolivia	2021-03-22	Gamma	3424
Bolivia	2021-03-22	Lambda	0
Bolivia	2021-03-22	Mu	0
Bolivia	2021-03-22	Delta	0
Bolivia	2021-03-22	Omicron	0
Bolivia	2021-03-29	Others	0
Bolivia	2021-03-29	Alpha	0
Bolivia	2021-03-29	Gamma	0
Bolivia	2021-03-29	Lambda	0
Bolivia	2021-03-29	Mu	0
Bolivia	2021-03-29	Delta	0
Bolivia	2021-03-29	Omicron	0
Bolivia	2021-03-29	No Genomic Data	5165
Bolivia	2021-04-05	Others	7103
Bolivia	2021-04-05	Alpha	0
Bolivia	2021-04-05	Gamma	0
Bolivia	2021-04-05	Lambda	0
Bolivia	2021-04-05	Mu	0
Bolivia	2021-04-05	Delta	0
Bolivia	2021-04-05	Omicron	0
Bolivia	2021-04-12	Others	0
Bolivia	2021-04-12	Alpha	0
Bolivia	2021-04-12	Gamma	0
Bolivia	2021-04-12	Lambda	0
Bolivia	2021-04-12	Mu	0
Bolivia	2021-04-12	Delta	0
Bolivia	2021-04-12	Omicron	0
Bolivia	2021-04-12	No Genomic Data	6975
Bolivia	2021-04-19	Others	0
Bolivia	2021-04-19	Alpha	0
Bolivia	2021-04-19	Gamma	0
Bolivia	2021-04-19	Lambda	0
Bolivia	2021-04-19	Mu	0
Bolivia	2021-04-19	Delta	0
Bolivia	2021-04-19	Omicron	0
Bolivia	2021-04-19	No Genomic Data	8640
Bolivia	2021-04-26	Others	0
Bolivia	2021-04-26	Alpha	0
Bolivia	2021-04-26	Gamma	9342
Bolivia	2021-04-26	Lambda	0
Bolivia	2021-04-26	Mu	0
Bolivia	2021-04-26	Delta	0
Bolivia	2021-04-26	Omicron	0
Bolivia	2021-05-03	Others	1378
Bolivia	2021-05-03	Alpha	0
Bolivia	2021-05-03	Gamma	9642
Bolivia	2021-05-03	Lambda	0
Bolivia	2021-05-03	Mu	0
Bolivia	2021-05-03	Delta	0
Bolivia	2021-05-03	Omicron	0
Bolivia	2021-05-10	Others	4656
Bolivia	2021-05-10	Alpha	0
Bolivia	2021-05-10	Gamma	9313
Bolivia	2021-05-10	Lambda	0
Bolivia	2021-05-10	Mu	0
Bolivia	2021-05-10	Delta	0
Bolivia	2021-05-10	Omicron	0
Bolivia	2021-05-17	Others	0
Bolivia	2021-05-17	Alpha	0
Bolivia	2021-05-17	Gamma	16671
Bolivia	2021-05-17	Lambda	0
Bolivia	2021-05-17	Mu	0
Bolivia	2021-05-17	Delta	0
Bolivia	2021-05-17	Omicron	0
Bolivia	2021-05-24	Others	0
Bolivia	2021-05-24	Alpha	0
Bolivia	2021-05-24	Gamma	18527
Bolivia	2021-05-24	Lambda	0
Bolivia	2021-05-24	Mu	0
Bolivia	2021-05-24	Delta	0
Bolivia	2021-05-24	Omicron	0
Bolivia	2021-05-31	Others	1268
Bolivia	2021-05-31	Alpha	0
Bolivia	2021-05-31	Gamma	15216
Bolivia	2021-05-31	Lambda	1268
Bolivia	2021-05-31	Mu	1268
Bolivia	2021-05-31	Delta	0
Bolivia	2021-05-31	Omicron	0
Bolivia	2021-06-07	Others	0
Bolivia	2021-06-07	Alpha	0
Bolivia	2021-06-07	Gamma	15690
Bolivia	2021-06-07	Lambda	0
Bolivia	2021-06-07	Mu	3923
Bolivia	2021-06-07	Delta	0
Bolivia	2021-06-07	Omicron	0
Bolivia	2021-06-14	Others	0
Bolivia	2021-06-14	Alpha	0
Bolivia	2021-06-14	Gamma	13383
Bolivia	2021-06-14	Lambda	0
Bolivia	2021-06-14	Mu	0
Bolivia	2021-06-14	Delta	2231
Bolivia	2021-06-14	Omicron	0
Bolivia	2021-06-21	Others	0
Bolivia	2021-06-21	Alpha	0
Bolivia	2021-06-21	Gamma	9642
Bolivia	2021-06-21	Lambda	2410
Bolivia	2021-06-21	Mu	0
Bolivia	2021-06-21	Delta	0
Bolivia	2021-06-21	Omicron	0
Bolivia	2021-06-28	Others	0
Bolivia	2021-06-28	Alpha	0
Bolivia	2021-06-28	Gamma	11077
Bolivia	2021-06-28	Lambda	0
Bolivia	2021-06-28	Mu	0
Bolivia	2021-06-28	Delta	0
Bolivia	2021-06-28	Omicron	0
Bolivia	2021-07-05	Others	0
Bolivia	2021-07-05	Alpha	0
Bolivia	2021-07-05	Gamma	9505
Bolivia	2021-07-05	Lambda	0
Bolivia	2021-07-05	Mu	0
Bolivia	2021-07-05	Delta	0
Bolivia	2021-07-05	Omicron	0
Bolivia	2021-07-12	Others	0
Bolivia	2021-07-12	Alpha	0
Bolivia	2021-07-12	Gamma	4060
Bolivia	2021-07-12	Lambda	0
Bolivia	2021-07-12	Mu	4060
Bolivia	2021-07-12	Delta	0
Bolivia	2021-07-12	Omicron	0
Bolivia	2021-07-19	Others	0
Bolivia	2021-07-19	Alpha	0
Bolivia	2021-07-19	Gamma	0
Bolivia	2021-07-19	Lambda	0
Bolivia	2021-07-19	Mu	6261
Bolivia	2021-07-19	Delta	0
Bolivia	2021-07-19	Omicron	0
Bolivia	2021-07-26	Others	0
Bolivia	2021-07-26	Alpha	0
Bolivia	2021-07-26	Gamma	2766
Bolivia	2021-07-26	Lambda	0
Bolivia	2021-07-26	Mu	0
Bolivia	2021-07-26	Delta	2766
Bolivia	2021-07-26	Omicron	0
Bolivia	2021-08-02	Others	0
Bolivia	2021-08-02	Alpha	0
Bolivia	2021-08-02	Gamma	3142
Bolivia	2021-08-02	Lambda	0
Bolivia	2021-08-02	Mu	1048
Bolivia	2021-08-02	Delta	0
Bolivia	2021-08-02	Omicron	0
Bolivia	2021-08-09	Others	0
Bolivia	2021-08-09	Alpha	0
Bolivia	2021-08-09	Gamma	1774
Bolivia	2021-08-09	Lambda	0
Bolivia	2021-08-09	Mu	1774
Bolivia	2021-08-09	Delta	887
Bolivia	2021-08-09	Omicron	0
Bolivia	2021-08-16	Others	0
Bolivia	2021-08-16	Alpha	0
Bolivia	2021-08-16	Gamma	2842
Bolivia	2021-08-16	Lambda	0
Bolivia	2021-08-16	Mu	1421
Bolivia	2021-08-16	Delta	0
Bolivia	2021-08-16	Omicron	0
Bolivia	2021-08-23	Others	0
Bolivia	2021-08-23	Alpha	0
Bolivia	2021-08-23	Gamma	0
Bolivia	2021-08-23	Lambda	0
Bolivia	2021-08-23	Mu	0
Bolivia	2021-08-23	Delta	0
Bolivia	2021-08-23	Omicron	0
Bolivia	2021-08-23	No Genomic Data	3408
Bolivia	2021-08-30	Others	0
Bolivia	2021-08-30	Alpha	0
Bolivia	2021-08-30	Gamma	2707
Bolivia	2021-08-30	Lambda	0
Bolivia	2021-08-30	Mu	0
Bolivia	2021-08-30	Delta	0
Bolivia	2021-08-30	Omicron	0
Bolivia	2021-09-06	Others	0
Bolivia	2021-09-06	Alpha	0
Bolivia	2021-09-06	Gamma	0
Bolivia	2021-09-06	Lambda	1078
Bolivia	2021-09-06	Mu	0
Bolivia	2021-09-06	Delta	1078
Bolivia	2021-09-06	Omicron	0
Bolivia	2021-09-13	Others	0
Bolivia	2021-09-13	Alpha	0
Bolivia	2021-09-13	Gamma	1143
Bolivia	2021-09-13	Lambda	0
Bolivia	2021-09-13	Mu	0
Bolivia	2021-09-13	Delta	1143
Bolivia	2021-09-13	Omicron	0
Bolivia	2021-09-20	Others	0
Bolivia	2021-09-20	Alpha	0
Bolivia	2021-09-20	Gamma	0
Bolivia	2021-09-20	Lambda	0
Bolivia	2021-09-20	Mu	822
Bolivia	2021-09-20	Delta	822
Bolivia	2021-09-20	Omicron	0
Bolivia	2021-09-27	Others	0
Bolivia	2021-09-27	Alpha	0
Bolivia	2021-09-27	Gamma	0
Bolivia	2021-09-27	Lambda	0
Bolivia	2021-09-27	Mu	0
Bolivia	2021-09-27	Delta	2584
Bolivia	2021-09-27	Omicron	0
Bolivia	2021-10-04	Others	0
Bolivia	2021-10-04	Alpha	0
Bolivia	2021-10-04	Gamma	0
Bolivia	2021-10-04	Lambda	0
Bolivia	2021-10-04	Mu	0
Bolivia	2021-10-04	Delta	2556
Bolivia	2021-10-04	Omicron	0
Bolivia	2021-10-11	Others	0
Bolivia	2021-10-11	Alpha	0
Bolivia	2021-10-11	Gamma	0
Bolivia	2021-10-11	Lambda	0
Bolivia	2021-10-11	Mu	686
Bolivia	2021-10-11	Delta	2056
Bolivia	2021-10-11	Omicron	0
Bolivia	2021-10-18	Others	0
Bolivia	2021-10-18	Alpha	0
Bolivia	2021-10-18	Gamma	0
Bolivia	2021-10-18	Lambda	0
Bolivia	2021-10-18	Mu	0
Bolivia	2021-10-18	Delta	3232
Bolivia	2021-10-18	Omicron	0
Bolivia	2021-10-25	Others	0
Bolivia	2021-10-25	Alpha	0
Bolivia	2021-10-25	Gamma	0
Bolivia	2021-10-25	Lambda	0
Bolivia	2021-10-25	Mu	0
Bolivia	2021-10-25	Delta	3875
Bolivia	2021-10-25	Omicron	0
Bolivia	2021-11-01	Others	0
Bolivia	2021-11-01	Alpha	0
Bolivia	2021-11-01	Gamma	0
Bolivia	2021-11-01	Lambda	0
Bolivia	2021-11-01	Mu	0
Bolivia	2021-11-01	Delta	4318
Bolivia	2021-11-01	Omicron	0
Bolivia	2021-11-08	Others	0
Bolivia	2021-11-08	Alpha	0
Bolivia	2021-11-08	Gamma	0
Bolivia	2021-11-08	Lambda	0
Bolivia	2021-11-08	Mu	0
Bolivia	2021-11-08	Delta	4628
Bolivia	2021-11-08	Omicron	0
Bolivia	2021-11-15	Others	0
Bolivia	2021-11-15	Alpha	0
Bolivia	2021-11-15	Gamma	0
Bolivia	2021-11-15	Lambda	0
Bolivia	2021-11-15	Mu	0
Bolivia	2021-11-15	Delta	0
Bolivia	2021-11-15	Omicron	0
Bolivia	2021-11-15	No Genomic Data	6545
Bolivia	2021-11-22	Others	0
Bolivia	2021-11-22	Alpha	0
Bolivia	2021-11-22	Gamma	0
Bolivia	2021-11-22	Lambda	0
Bolivia	2021-11-22	Mu	0
Bolivia	2021-11-22	Delta	6682
Bolivia	2021-11-22	Omicron	0
Bolivia	2021-11-29	Others	0
Bolivia	2021-11-29	Alpha	0
Bolivia	2021-11-29	Gamma	0
Bolivia	2021-11-29	Lambda	0
Bolivia	2021-11-29	Mu	0
Bolivia	2021-11-29	Delta	0
Bolivia	2021-11-29	Omicron	0
Bolivia	2021-11-29	No Genomic Data	7102
Bolivia	2021-12-06	Others	0
Bolivia	2021-12-06	Alpha	0
Bolivia	2021-12-06	Gamma	2432
Bolivia	2021-12-06	Lambda	0
Bolivia	2021-12-06	Mu	0
Bolivia	2021-12-06	Delta	7295
Bolivia	2021-12-06	Omicron	0
Bolivia	2021-12-13	Others	0
Bolivia	2021-12-13	Alpha	0
Bolivia	2021-12-13	Gamma	0
Bolivia	2021-12-13	Lambda	0
Bolivia	2021-12-13	Mu	0
Bolivia	2021-12-13	Delta	8454
Bolivia	2021-12-13	Omicron	2818
Bolivia	2021-12-20	Others	0
Bolivia	2021-12-20	Alpha	0
Bolivia	2021-12-20	Gamma	0
Bolivia	2021-12-20	Lambda	0
Bolivia	2021-12-20	Mu	0
Bolivia	2021-12-20	Delta	0
Bolivia	2021-12-20	Omicron	0
Bolivia	2021-12-20	No Genomic Data	12744
Bolivia	2021-12-27	Others	0
Bolivia	2021-12-27	Alpha	0
Bolivia	2021-12-27	Gamma	0
Bolivia	2021-12-27	Lambda	0
Bolivia	2021-12-27	Mu	0
Bolivia	2021-12-27	Delta	0
Bolivia	2021-12-27	Omicron	0
Bolivia	2021-12-27	No Genomic Data	34429
Bolivia	2022-01-03	Others	0
Bolivia	2022-01-03	Alpha	0
Bolivia	2022-01-03	Gamma	0
Bolivia	2022-01-03	Lambda	0
Bolivia	2022-01-03	Mu	0
Bolivia	2022-01-03	Delta	0
Bolivia	2022-01-03	Omicron	60801
Bolivia	2022-01-10	Others	0
Bolivia	2022-01-10	Alpha	0
Bolivia	2022-01-10	Gamma	0
Bolivia	2022-01-10	Lambda	0
Bolivia	2022-01-10	Mu	0
Bolivia	2022-01-10	Delta	19310
Bolivia	2022-01-10	Omicron	57928
Bolivia	2022-01-17	Others	0
Bolivia	2022-01-17	Alpha	0
Bolivia	2022-01-17	Gamma	0
Bolivia	2022-01-17	Lambda	0
Bolivia	2022-01-17	Mu	0
Bolivia	2022-01-17	Delta	0
Bolivia	2022-01-17	Omicron	0
Bolivia	2022-01-17	No Genomic Data	55607
Bolivia	2022-01-24	Others	0
Bolivia	2022-01-24	Alpha	0
Bolivia	2022-01-24	Gamma	0
Bolivia	2022-01-24	Lambda	0
Bolivia	2022-01-24	Mu	0
Bolivia	2022-01-24	Delta	0
Bolivia	2022-01-24	Omicron	0
Bolivia	2022-01-24	No Genomic Data	45520
Bolivia	2022-01-31	Others	0
Bolivia	2022-01-31	Alpha	0
Bolivia	2022-01-31	Gamma	0
Bolivia	2022-01-31	Lambda	0
Bolivia	2022-01-31	Mu	0
Bolivia	2022-01-31	Delta	0
Bolivia	2022-01-31	Omicron	0
Bolivia	2022-01-31	No Genomic Data	21552
Bolivia	2022-02-07	Others	0
Bolivia	2022-02-07	Alpha	0
Bolivia	2022-02-07	Gamma	0
Bolivia	2022-02-07	Lambda	0
Bolivia	2022-02-07	Mu	0
Bolivia	2022-02-07	Delta	0
Bolivia	2022-02-07	Omicron	0
Bolivia	2022-02-07	No Genomic Data	11985
Bolivia	2022-02-14	Others	0
Bolivia	2022-02-14	Alpha	0
Bolivia	2022-02-14	Gamma	0
Bolivia	2022-02-14	Lambda	0
Bolivia	2022-02-14	Mu	0
Bolivia	2022-02-14	Delta	0
Bolivia	2022-02-14	Omicron	0
Bolivia	2022-02-14	No Genomic Data	6013
Bolivia	2022-02-21	Others	0
Bolivia	2022-02-21	Alpha	0
Bolivia	2022-02-21	Gamma	0
Bolivia	2022-02-21	Lambda	0
Bolivia	2022-02-21	Mu	0
Bolivia	2022-02-21	Delta	0
Bolivia	2022-02-21	Omicron	0
Bolivia	2022-02-21	No Genomic Data	3583
Bolivia	2022-02-28	Others	0
Bolivia	2022-02-28	Alpha	0
Bolivia	2022-02-28	Gamma	0
Bolivia	2022-02-28	Lambda	0
Bolivia	2022-02-28	Mu	0
Bolivia	2022-02-28	Delta	0
Bolivia	2022-02-28	Omicron	0
Bolivia	2022-02-28	No Genomic Data	1768
Bolivia	2022-03-07	Others	0
Bolivia	2022-03-07	Alpha	0
Bolivia	2022-03-07	Gamma	0
Bolivia	2022-03-07	Lambda	0
Bolivia	2022-03-07	Mu	0
Bolivia	2022-03-07	Delta	0
Bolivia	2022-03-07	Omicron	0
Bolivia	2022-03-07	No Genomic Data	2391
Bolivia	2022-03-14	Others	0
Bolivia	2022-03-14	Alpha	0
Bolivia	2022-03-14	Gamma	0
Bolivia	2022-03-14	Lambda	0
Bolivia	2022-03-14	Mu	0
Bolivia	2022-03-14	Delta	0
Bolivia	2022-03-14	Omicron	0
Bolivia	2022-03-14	No Genomic Data	2298
Bolivia	2022-03-21	Others	0
Bolivia	2022-03-21	Alpha	0
Bolivia	2022-03-21	Gamma	0
Bolivia	2022-03-21	Lambda	0
Bolivia	2022-03-21	Mu	0
Bolivia	2022-03-21	Delta	0
Bolivia	2022-03-21	Omicron	0
Bolivia	2022-03-21	No Genomic Data	1580
Bolivia	2022-03-28	Others	0
Bolivia	2022-03-28	Alpha	0
Bolivia	2022-03-28	Gamma	0
Bolivia	2022-03-28	Lambda	0
Bolivia	2022-03-28	Mu	0
Bolivia	2022-03-28	Delta	0
Bolivia	2022-03-28	Omicron	0
Bolivia	2022-03-28	No Genomic Data	220
Brazil	2020-02-03	Others	0
Brazil	2020-02-03	Alpha	0
Brazil	2020-02-03	Gamma	0
Brazil	2020-02-03	Lambda	0
Brazil	2020-02-03	Mu	0
Brazil	2020-02-03	Delta	0
Brazil	2020-02-03	Omicron	0
Brazil	2020-02-10	Others	0
Brazil	2020-02-10	Alpha	0
Brazil	2020-02-10	Gamma	0
Brazil	2020-02-10	Lambda	0
Brazil	2020-02-10	Mu	0
Brazil	2020-02-10	Delta	0
Brazil	2020-02-10	Omicron	0
Brazil	2020-02-17	Others	0
Brazil	2020-02-17	Alpha	0
Brazil	2020-02-17	Gamma	0
Brazil	2020-02-17	Lambda	0
Brazil	2020-02-17	Mu	0
Brazil	2020-02-17	Delta	0
Brazil	2020-02-17	Omicron	0
Brazil	2020-02-24	Others	2
Brazil	2020-02-24	Alpha	0
Brazil	2020-02-24	Gamma	0
Brazil	2020-02-24	Lambda	0
Brazil	2020-02-24	Mu	0
Brazil	2020-02-24	Delta	0
Brazil	2020-02-24	Omicron	0
Brazil	2020-03-02	Others	17
Brazil	2020-03-02	Alpha	0
Brazil	2020-03-02	Gamma	0
Brazil	2020-03-02	Lambda	0
Brazil	2020-03-02	Mu	0
Brazil	2020-03-02	Delta	0
Brazil	2020-03-02	Omicron	0
Brazil	2020-03-09	Others	102
Brazil	2020-03-09	Alpha	0
Brazil	2020-03-09	Gamma	0
Brazil	2020-03-09	Lambda	0
Brazil	2020-03-09	Mu	0
Brazil	2020-03-09	Delta	0
Brazil	2020-03-09	Omicron	0
Brazil	2020-03-16	Others	783
Brazil	2020-03-16	Alpha	0
Brazil	2020-03-16	Gamma	0
Brazil	2020-03-16	Lambda	0
Brazil	2020-03-16	Mu	0
Brazil	2020-03-16	Delta	0
Brazil	2020-03-16	Omicron	0
Brazil	2020-03-23	Others	14278
Brazil	2020-03-23	Alpha	0
Brazil	2020-03-23	Gamma	0
Brazil	2020-03-23	Lambda	0
Brazil	2020-03-23	Mu	0
Brazil	2020-03-23	Delta	0
Brazil	2020-03-23	Omicron	0
Brazil	2020-03-30	Others	6022
Brazil	2020-03-30	Alpha	0
Brazil	2020-03-30	Gamma	0
Brazil	2020-03-30	Lambda	0
Brazil	2020-03-30	Mu	0
Brazil	2020-03-30	Delta	0
Brazil	2020-03-30	Omicron	0
Brazil	2020-04-06	Others	10449
Brazil	2020-04-06	Alpha	0
Brazil	2020-04-06	Gamma	0
Brazil	2020-04-06	Lambda	0
Brazil	2020-04-06	Mu	0
Brazil	2020-04-06	Delta	0
Brazil	2020-04-06	Omicron	0
Brazil	2020-04-13	Others	15872
Brazil	2020-04-13	Alpha	0
Brazil	2020-04-13	Gamma	0
Brazil	2020-04-13	Lambda	0
Brazil	2020-04-13	Mu	0
Brazil	2020-04-13	Delta	0
Brazil	2020-04-13	Omicron	0
Brazil	2020-04-20	Others	21910
Brazil	2020-04-20	Alpha	0
Brazil	2020-04-20	Gamma	0
Brazil	2020-04-20	Lambda	0
Brazil	2020-04-20	Mu	0
Brazil	2020-04-20	Delta	0
Brazil	2020-04-20	Omicron	0
Brazil	2020-04-27	Others	38050
Brazil	2020-04-27	Alpha	0
Brazil	2020-04-27	Gamma	0
Brazil	2020-04-27	Lambda	0
Brazil	2020-04-27	Mu	0
Brazil	2020-04-27	Delta	0
Brazil	2020-04-27	Omicron	0
Brazil	2020-05-04	Others	59380
Brazil	2020-05-04	Alpha	0
Brazil	2020-05-04	Gamma	0
Brazil	2020-05-04	Lambda	0
Brazil	2020-05-04	Mu	0
Brazil	2020-05-04	Delta	0
Brazil	2020-05-04	Omicron	0
Brazil	2020-05-11	Others	77203
Brazil	2020-05-11	Alpha	0
Brazil	2020-05-11	Gamma	0
Brazil	2020-05-11	Lambda	0
Brazil	2020-05-11	Mu	0
Brazil	2020-05-11	Delta	0
Brazil	2020-05-11	Omicron	0
Brazil	2020-05-18	Others	114256
Brazil	2020-05-18	Alpha	0
Brazil	2020-05-18	Gamma	0
Brazil	2020-05-18	Lambda	0
Brazil	2020-05-18	Mu	0
Brazil	2020-05-18	Delta	0
Brazil	2020-05-18	Omicron	0
Brazil	2020-05-25	Others	151042
Brazil	2020-05-25	Alpha	0
Brazil	2020-05-25	Gamma	0
Brazil	2020-05-25	Lambda	0
Brazil	2020-05-25	Mu	0
Brazil	2020-05-25	Delta	0
Brazil	2020-05-25	Omicron	0
Brazil	2020-06-01	Others	174406
Brazil	2020-06-01	Alpha	0
Brazil	2020-06-01	Gamma	0
Brazil	2020-06-01	Lambda	0
Brazil	2020-06-01	Mu	0
Brazil	2020-06-01	Delta	0
Brazil	2020-06-01	Omicron	0
Brazil	2020-06-08	Others	177668
Brazil	2020-06-08	Alpha	0
Brazil	2020-06-08	Gamma	0
Brazil	2020-06-08	Lambda	0
Brazil	2020-06-08	Mu	0
Brazil	2020-06-08	Delta	0
Brazil	2020-06-08	Omicron	0
Brazil	2020-06-15	Others	217065
Brazil	2020-06-15	Alpha	0
Brazil	2020-06-15	Gamma	0
Brazil	2020-06-15	Lambda	0
Brazil	2020-06-15	Mu	0
Brazil	2020-06-15	Delta	0
Brazil	2020-06-15	Omicron	0
Brazil	2020-06-22	Others	246088
Brazil	2020-06-22	Alpha	0
Brazil	2020-06-22	Gamma	0
Brazil	2020-06-22	Lambda	0
Brazil	2020-06-22	Mu	0
Brazil	2020-06-22	Delta	0
Brazil	2020-06-22	Omicron	0
Brazil	2020-06-29	Others	263337
Brazil	2020-06-29	Alpha	0
Brazil	2020-06-29	Gamma	0
Brazil	2020-06-29	Lambda	0
Brazil	2020-06-29	Mu	0
Brazil	2020-06-29	Delta	0
Brazil	2020-06-29	Omicron	0
Brazil	2020-07-06	Others	262846
Brazil	2020-07-06	Alpha	0
Brazil	2020-07-06	Gamma	0
Brazil	2020-07-06	Lambda	0
Brazil	2020-07-06	Mu	0
Brazil	2020-07-06	Delta	0
Brazil	2020-07-06	Omicron	0
Brazil	2020-07-13	Others	235010
Brazil	2020-07-13	Alpha	0
Brazil	2020-07-13	Gamma	0
Brazil	2020-07-13	Lambda	0
Brazil	2020-07-13	Mu	0
Brazil	2020-07-13	Delta	0
Brazil	2020-07-13	Omicron	0
Brazil	2020-07-20	Others	319653
Brazil	2020-07-20	Alpha	0
Brazil	2020-07-20	Gamma	0
Brazil	2020-07-20	Lambda	0
Brazil	2020-07-20	Mu	0
Brazil	2020-07-20	Delta	0
Brazil	2020-07-20	Omicron	0
Brazil	2020-07-27	Others	313364
Brazil	2020-07-27	Alpha	0
Brazil	2020-07-27	Gamma	0
Brazil	2020-07-27	Lambda	0
Brazil	2020-07-27	Mu	0
Brazil	2020-07-27	Delta	0
Brazil	2020-07-27	Omicron	0
Brazil	2020-08-03	Others	304535
Brazil	2020-08-03	Alpha	0
Brazil	2020-08-03	Gamma	0
Brazil	2020-08-03	Lambda	0
Brazil	2020-08-03	Mu	0
Brazil	2020-08-03	Delta	0
Brazil	2020-08-03	Omicron	0
Brazil	2020-08-10	Others	304684
Brazil	2020-08-10	Alpha	0
Brazil	2020-08-10	Gamma	0
Brazil	2020-08-10	Lambda	0
Brazil	2020-08-10	Mu	0
Brazil	2020-08-10	Delta	0
Brazil	2020-08-10	Omicron	0
Brazil	2020-08-17	Others	265266
Brazil	2020-08-17	Alpha	0
Brazil	2020-08-17	Gamma	0
Brazil	2020-08-17	Lambda	0
Brazil	2020-08-17	Mu	0
Brazil	2020-08-17	Delta	0
Brazil	2020-08-17	Omicron	0
Brazil	2020-08-24	Others	263791
Brazil	2020-08-24	Alpha	0
Brazil	2020-08-24	Gamma	0
Brazil	2020-08-24	Lambda	0
Brazil	2020-08-24	Mu	0
Brazil	2020-08-24	Delta	0
Brazil	2020-08-24	Omicron	0
Brazil	2020-08-31	Others	276847
Brazil	2020-08-31	Alpha	0
Brazil	2020-08-31	Gamma	0
Brazil	2020-08-31	Lambda	0
Brazil	2020-08-31	Mu	0
Brazil	2020-08-31	Delta	0
Brazil	2020-08-31	Omicron	0
Brazil	2020-09-07	Others	192687
Brazil	2020-09-07	Alpha	0
Brazil	2020-09-07	Gamma	0
Brazil	2020-09-07	Lambda	0
Brazil	2020-09-07	Mu	0
Brazil	2020-09-07	Delta	0
Brazil	2020-09-07	Omicron	0
Brazil	2020-09-14	Others	212553
Brazil	2020-09-14	Alpha	0
Brazil	2020-09-14	Gamma	0
Brazil	2020-09-14	Lambda	0
Brazil	2020-09-14	Mu	0
Brazil	2020-09-14	Delta	0
Brazil	2020-09-14	Omicron	0
Brazil	2020-09-21	Others	189751
Brazil	2020-09-21	Alpha	0
Brazil	2020-09-21	Gamma	0
Brazil	2020-09-21	Lambda	0
Brazil	2020-09-21	Mu	0
Brazil	2020-09-21	Delta	0
Brazil	2020-09-21	Omicron	0
Brazil	2020-09-28	Others	188842
Brazil	2020-09-28	Alpha	0
Brazil	2020-09-28	Gamma	0
Brazil	2020-09-28	Lambda	0
Brazil	2020-09-28	Mu	0
Brazil	2020-09-28	Delta	0
Brazil	2020-09-28	Omicron	0
Brazil	2020-10-05	Others	175804
Brazil	2020-10-05	Alpha	0
Brazil	2020-10-05	Gamma	0
Brazil	2020-10-05	Lambda	0
Brazil	2020-10-05	Mu	0
Brazil	2020-10-05	Delta	0
Brazil	2020-10-05	Omicron	0
Brazil	2020-10-12	Others	141725
Brazil	2020-10-12	Alpha	0
Brazil	2020-10-12	Gamma	0
Brazil	2020-10-12	Lambda	0
Brazil	2020-10-12	Mu	0
Brazil	2020-10-12	Delta	0
Brazil	2020-10-12	Omicron	0
Brazil	2020-10-19	Others	156273
Brazil	2020-10-19	Alpha	0
Brazil	2020-10-19	Gamma	0
Brazil	2020-10-19	Lambda	0
Brazil	2020-10-19	Mu	0
Brazil	2020-10-19	Delta	0
Brazil	2020-10-19	Omicron	0
Brazil	2020-10-26	Others	154970
Brazil	2020-10-26	Alpha	0
Brazil	2020-10-26	Gamma	0
Brazil	2020-10-26	Lambda	0
Brazil	2020-10-26	Mu	0
Brazil	2020-10-26	Delta	0
Brazil	2020-10-26	Omicron	0
Brazil	2020-11-02	Others	117185
Brazil	2020-11-02	Alpha	0
Brazil	2020-11-02	Gamma	771
Brazil	2020-11-02	Lambda	0
Brazil	2020-11-02	Mu	0
Brazil	2020-11-02	Delta	0
Brazil	2020-11-02	Omicron	0
Brazil	2020-11-09	Others	194312
Brazil	2020-11-09	Alpha	0
Brazil	2020-11-09	Gamma	1086
Brazil	2020-11-09	Lambda	0
Brazil	2020-11-09	Mu	0
Brazil	2020-11-09	Delta	0
Brazil	2020-11-09	Omicron	0
Brazil	2020-11-16	Others	201321
Brazil	2020-11-16	Alpha	0
Brazil	2020-11-16	Gamma	2506
Brazil	2020-11-16	Lambda	0
Brazil	2020-11-16	Mu	0
Brazil	2020-11-16	Delta	0
Brazil	2020-11-16	Omicron	0
Brazil	2020-11-23	Others	237486
Brazil	2020-11-23	Alpha	0
Brazil	2020-11-23	Gamma	0
Brazil	2020-11-23	Lambda	0
Brazil	2020-11-23	Mu	0
Brazil	2020-11-23	Delta	0
Brazil	2020-11-23	Omicron	0
Brazil	2020-11-30	Others	280472
Brazil	2020-11-30	Alpha	0
Brazil	2020-11-30	Gamma	6433
Brazil	2020-11-30	Lambda	0
Brazil	2020-11-30	Mu	0
Brazil	2020-11-30	Delta	0
Brazil	2020-11-30	Omicron	0
Brazil	2020-12-07	Others	300293
Brazil	2020-12-07	Alpha	0
Brazil	2020-12-07	Gamma	2657
Brazil	2020-12-07	Lambda	0
Brazil	2020-12-07	Mu	0
Brazil	2020-12-07	Delta	0
Brazil	2020-12-07	Omicron	0
Brazil	2020-12-14	Others	302323
Brazil	2020-12-14	Alpha	0
Brazil	2020-12-14	Gamma	30705
Brazil	2020-12-14	Lambda	0
Brazil	2020-12-14	Mu	0
Brazil	2020-12-14	Delta	0
Brazil	2020-12-14	Omicron	0
Brazil	2020-12-21	Others	191293
Brazil	2020-12-21	Alpha	3609
Brazil	2020-12-21	Gamma	57749
Brazil	2020-12-21	Lambda	0
Brazil	2020-12-21	Mu	0
Brazil	2020-12-21	Delta	0
Brazil	2020-12-21	Omicron	0
Brazil	2020-12-28	Others	207574
Brazil	2020-12-28	Alpha	2264
Brazil	2020-12-28	Gamma	40760
Brazil	2020-12-28	Lambda	0
Brazil	2020-12-28	Mu	0
Brazil	2020-12-28	Delta	0
Brazil	2020-12-28	Omicron	0
Brazil	2021-01-04	Others	286478
Brazil	2021-01-04	Alpha	12629
Brazil	2021-01-04	Gamma	60486
Brazil	2021-01-04	Lambda	0
Brazil	2021-01-04	Mu	0
Brazil	2021-01-04	Delta	0
Brazil	2021-01-04	Omicron	0
Brazil	2021-01-11	Others	296094
Brazil	2021-01-11	Alpha	13701
Brazil	2021-01-11	Gamma	69266
Brazil	2021-01-11	Lambda	0
Brazil	2021-01-11	Mu	0
Brazil	2021-01-11	Delta	0
Brazil	2021-01-11	Omicron	0
Brazil	2021-01-18	Others	244031
Brazil	2021-01-18	Alpha	10448
Brazil	2021-01-18	Gamma	106717
Brazil	2021-01-18	Lambda	0
Brazil	2021-01-18	Mu	0
Brazil	2021-01-18	Delta	0
Brazil	2021-01-18	Omicron	0
Brazil	2021-01-25	Others	238631
Brazil	2021-01-25	Alpha	5550
Brazil	2021-01-25	Gamma	116541
Brazil	2021-01-25	Lambda	0
Brazil	2021-01-25	Mu	0
Brazil	2021-01-25	Delta	0
Brazil	2021-01-25	Omicron	0
Brazil	2021-02-01	Others	197677
Brazil	2021-02-01	Alpha	3781
Brazil	2021-02-01	Gamma	119362
Brazil	2021-02-01	Lambda	0
Brazil	2021-02-01	Mu	0
Brazil	2021-02-01	Delta	0
Brazil	2021-02-01	Omicron	0
Brazil	2021-02-08	Others	155057
Brazil	2021-02-08	Alpha	7384
Brazil	2021-02-08	Gamma	149519
Brazil	2021-02-08	Lambda	0
Brazil	2021-02-08	Mu	0
Brazil	2021-02-08	Delta	0
Brazil	2021-02-08	Omicron	0
Brazil	2021-02-15	Others	96211
[truncated: 10,958 more rows]

## Sheet: Figure3A_cases
ColWeek	variant	location	freq	cases	propCases	pop2020	propCasesBy100kHab
2021-01-18	Gamma	Argentina	0.0263158	78621	2069	45195774	4.57786
2021-01-25	Gamma	Argentina	0.0344828	58280	2010	45195774	4.44732
2021-02-01	Gamma	Argentina	0.0232558	49796	1158	45195774	2.56219
2021-02-08	Gamma	Argentina	0.0625	47062	2941	45195774	6.50725
2021-02-15	Gamma	Argentina	0.0285714	46512	1329	45195774	2.94054
2021-02-22	Gamma	Argentina	0.0833333	44176	3681	45195774	8.14457
2021-03-01	Gamma	Argentina	0.130435	43813	5715	45195774	12.645
2021-03-08	Gamma	Argentina	0.116883	50908	5950	45195774	13.1649
2021-03-15	Gamma	Argentina	0.145455	53596	7796	45195774	17.2494
2021-03-22	Gamma	Argentina	0.211009	76307	16101	45195774	35.625
2021-03-29	Gamma	Argentina	0.25	100552	25138	45195774	55.6202
2021-04-05	Gamma	Argentina	0.298246	156789	46762	45195774	103.465
2021-04-12	Gamma	Argentina	0.311377	167650	52202	45195774	115.502
2021-04-19	Gamma	Argentina	0.413636	162786	67334	45195774	148.983
2021-04-26	Gamma	Argentina	0.435115	142003	61788	45195774	136.712
2021-05-03	Gamma	Argentina	0.547059	144711	79165	45195774	175.16
2021-05-10	Gamma	Argentina	0.559783	177934	99604	45195774	220.383
2021-05-17	Gamma	Argentina	0.647436	223297	144570	45195774	319.875
2021-05-24	Gamma	Argentina	0.573864	217757	124963	45195774	276.493
2021-05-31	Gamma	Argentina	0.611374	188338	115145	45195774	254.769
2021-06-07	Gamma	Argentina	0.683721	161116	110158	45195774	243.735
2021-06-14	Gamma	Argentina	0.674877	122453	82641	45195774	182.851
2021-06-21	Gamma	Argentina	0.681592	143608	97882	45195774	216.573
2021-06-28	Gamma	Argentina	0.72067	124667	89844	45195774	198.788
2021-07-05	Gamma	Argentina	0.747312	106300	79439	45195774	175.766
2021-07-12	Gamma	Argentina	0.606061	101156	61307	45195774	135.648
2021-07-19	Gamma	Argentina	0.543046	90094	48925	45195774	108.251
2021-07-26	Gamma	Argentina	0.572115	84330	48246	45195774	106.749
2021-08-02	Gamma	Argentina	0.592982	78582	46598	45195774	103.103
2021-08-09	Gamma	Argentina	0.563636	53963	30416	45195774	67.2983
2021-08-16	Gamma	Argentina	0.537118	51032	27410	45195774	60.6473
2021-08-23	Gamma	Argentina	0.572093	36814	21061	45195774	46.5995
2021-08-30	Gamma	Argentina	0.574468	26884	15444	45195774	34.1713
2021-09-06	Gamma	Argentina	0.442424	18128	8020	45195774	17.745
2021-09-13	Gamma	Argentina	0.290541	13700	3980	45195774	8.80613
2021-09-20	Gamma	Argentina	0.378788	10538	3992	45195774	8.83268
2021-09-27	Gamma	Argentina	0.293578	8657	2542	45195774	5.62442
2021-10-04	Gamma	Argentina	0.374101	5778	2162	45195774	4.78363
2021-10-11	Gamma	Argentina	0.264706	8048	2130	45195774	4.71283
2021-10-18	Gamma	Argentina	0.16041	8952	1436	45195774	3.17729
2021-10-25	Gamma	Argentina	0.119891	8841	1060	45195774	2.34535
2021-11-01	Gamma	Argentina	0.0941176	8707	819	45195774	1.81212
2021-11-08	Gamma	Argentina	0.0363636	9571	348	45195774	0.769983
2021-11-15	Gamma	Argentina	0.0286624	9260	265	45195774	0.586338
2021-11-22	Gamma	Argentina	0.00490196	13792	68	45195774	0.150457
2021-11-29	Gamma	Argentina	0.00773196	16533	128	45195774	0.283212
2021-12-06	Gamma	Argentina	0.00619195	21748	135	45195774	0.2987
2021-12-13	Gamma	Argentina	0.00208333	41660	87	45195774	0.192496
2021-12-20	Gamma	Argentina	0.00175747	110298	194	45195774	0.429244
2021-02-01	Gamma	Bolivia	0.142857	11731	1676	11673021	14.3579
2021-02-15	Gamma	Bolivia	0.333333	5735	1912	11673021	16.3797
2021-03-15	Gamma	Bolivia	1	5407	5407	11673021	46.3205
2021-03-22	Gamma	Bolivia	0.7	4891	3424	11673021	29.3326
2021-04-26	Gamma	Bolivia	1	9342	9342	11673021	80.0307
2021-05-03	Gamma	Bolivia	0.875	11020	9642	11673021	82.6007
2021-05-10	Gamma	Bolivia	0.666667	13969	9313	11673021	79.7823
2021-05-17	Gamma	Bolivia	1	16671	16671	11673021	142.816
2021-05-24	Gamma	Bolivia	1	18527	18527	11673021	158.716
2021-05-31	Gamma	Bolivia	0.8	19020	15216	11673021	130.352
2021-06-07	Gamma	Bolivia	0.8	19613	15690	11673021	134.413
2021-06-14	Gamma	Bolivia	0.857143	15614	13383	11673021	114.649
2021-06-21	Gamma	Bolivia	0.8	12052	9642	11673021	82.6007
2021-06-28	Gamma	Bolivia	1	11077	11077	11673021	94.894
2021-07-05	Gamma	Bolivia	1	9505	9505	11673021	81.4271
2021-07-12	Gamma	Bolivia	0.5	8119	4060	11673021	34.7811
2021-07-26	Gamma	Bolivia	0.5	5531	2766	11673021	23.6957
2021-08-02	Gamma	Bolivia	0.75	4190	3142	11673021	26.9168
2021-08-09	Gamma	Bolivia	0.4	4435	1774	11673021	15.1974
2021-08-16	Gamma	Bolivia	0.666667	4263	2842	11673021	24.3467
2021-08-30	Gamma	Bolivia	1	2707	2707	11673021	23.1902
2021-09-13	Gamma	Bolivia	0.5	2286	1143	11673021	9.79181
2021-12-06	Gamma	Bolivia	0.25	9727	2432	11673021	20.8344
2020-11-02	Gamma	Brazil	0.00653595	117956	771	212559417	0.362722
2020-11-09	Gamma	Brazil	0.00555556	195398	1086	212559417	0.510916
2020-11-16	Gamma	Brazil	0.0122951	203827	2506	212559417	1.17896
2020-11-30	Gamma	Brazil	0.0224215	286905	6433	212559417	3.02645
2020-12-07	Gamma	Brazil	0.00877193	302950	2657	212559417	1.25
2020-12-14	Gamma	Brazil	0.0921986	333028	30705	212559417	14.4454
2020-12-21	Gamma	Brazil	0.228571	252651	57749	212559417	27.1684
2020-12-28	Gamma	Brazil	0.162651	250599	40760	212559417	19.1758
2021-01-04	Gamma	Brazil	0.168207	359593	60486	212559417	28.456
2021-01-11	Gamma	Brazil	0.182731	379061	69266	212559417	32.5867
2021-01-18	Gamma	Brazil	0.295455	361195	106717	212559417	50.2057
2021-01-25	Gamma	Brazil	0.323077	360721	116541	212559417	54.8275
2021-02-01	Gamma	Brazil	0.372054	320820	119362	212559417	56.1547
2021-02-08	Gamma	Brazil	0.47929	311959	149519	212559417	70.3422
2021-02-15	Gamma	Brazil	0.67482	329394	222282	212559417	104.574
2021-02-22	Gamma	Brazil	0.731732	378084	276656	212559417	130.155
2021-03-01	Gamma	Brazil	0.800224	421604	337378	212559417	158.722
2021-03-08	Gamma	Brazil	0.833849	500722	417527	212559417	196.428
2021-03-15	Gamma	Brazil	0.864232	510901	441537	212559417	207.724
2021-03-22	Gamma	Brazil	0.858278	539903	463387	212559417	218.004
2021-03-29	Gamma	Brazil	0.897203	463235	415616	212559417	195.529
2021-04-05	Gamma	Brazil	0.921322	491409	452746	212559417	212.997
2021-04-12	Gamma	Brazil	0.922494	455085	419813	212559417	197.504
2021-04-19	Gamma	Brazil	0.94642	408124	386257	212559417	181.717
2021-04-26	Gamma	Brazil	0.964484	417760	402923	212559417	189.558
2021-05-03	Gamma	Brazil	0.963941	419904	404763	212559417	190.423
2021-05-10	Gamma	Brazil	0.960044	440655	423048	212559417	199.026
2021-05-17	Gamma	Brazil	0.947418	460905	436670	212559417	205.434
2021-05-24	Gamma	Brazil	0.950256	424161	403061	212559417	189.623
2021-05-31	Gamma	Brazil	0.943291	435825	411110	212559417	193.409
2021-06-07	Gamma	Brazil	0.955385	467393	446540	212559417	210.078
2021-06-14	Gamma	Brazil	0.95658	508932	486834	212559417	229.034
2021-06-21	Gamma	Brazil	0.963887	503144	484974	212559417	228.159
2021-06-28	Gamma	Brazil	0.944306	355131	335352	212559417	157.769
2021-07-05	Gamma	Brazil	0.912621	326978	298407	212559417	140.388
2021-07-12	Gamma	Brazil	0.895345	273445	244828	212559417	115.181
2021-07-19	Gamma	Brazil	0.865587	328086	283987	212559417	133.604
2021-07-26	Gamma	Brazil	0.757842	247321	187430	212559417	88.1777
2021-08-02	Gamma	Brazil	0.663303	233924	155163	212559417	72.9975
2021-08-09	Gamma	Brazil	0.384464	198363	76263	212559417	35.8784
2021-08-16	Gamma	Brazil	0.358624	206345	74000	212559417	34.8138
2021-08-23	Gamma	Brazil	0.268033	172118	46133	212559417	21.7036
2021-08-30	Gamma	Brazil	0.133274	149259	19892	212559417	9.35832
2021-09-06	Gamma	Brazil	0.0958698	111300	10670	212559417	5.01977
2021-09-13	Gamma	Brazil	0.102473	241161	24713	212559417	11.6264
2021-09-20	Gamma	Brazil	0.0718151	113552	8155	212559417	3.83657
2021-09-27	Gamma	Brazil	0.0408998	115813	4737	212559417	2.22855
2021-10-04	Gamma	Brazil	0.0249074	108064	2692	212559417	1.26647
2021-10-11	Gamma	Brazil	0.00919118	71545	658	212559417	0.309561
2021-10-18	Gamma	Brazil	0.0150339	84833	1275	212559417	0.599832
2021-10-25	Gamma	Brazil	0.00794552	80535	640	212559417	0.301092
2021-11-01	Gamma	Brazil	0.00584551	70230	411	212559417	0.193358
2021-11-08	Gamma	Brazil	0.0028665	79514	228	212559417	0.107264
2021-11-15	Gamma	Brazil	0.00456158	58312	266	212559417	0.125141
2021-11-22	Gamma	Brazil	0.00474215	64713	307	212559417	0.14443
2021-11-29	Gamma	Brazil	0.00129282	61384	79	212559417	0.0371661
2021-12-06	Gamma	Brazil	0.00223714	49932	112	212559417	0.0526911
2021-12-13	Gamma	Brazil	0.0114155	24164	276	212559417	0.129846
2021-12-20	Gamma	Brazil	0.00644567	18394	119	212559417	0.0559843
2021-12-27	Gamma	Brazil	0.0128381	60770	780	212559417	0.366956
2022-01-10	Gamma	Brazil	0.000258933	476198	123	212559417	0.0578662
2021-03-01	Gamma	Central America	0.017094	14676	251	50737447	0.494704
2021-03-08	Gamma	Central America	0.010989	16175	178	50737447	0.350826
2021-03-15	Gamma	Central America	0.09	16293	1466	50737447	2.88938
2021-03-22	Gamma	Central America	0.025641	17172	440	50737447	0.86721
2021-03-29	Gamma	Central America	0.120879	11620	1405	50737447	2.76916
2021-04-05	Gamma	Central America	0.134615	22066	2970	50737447	5.85366
2021-04-12	Gamma	Central America	0.106383	23979	2551	50737447	5.02784
2021-04-19	Gamma	Central America	0.0793651	27323	2168	50737447	4.27298
2021-04-26	Gamma	Central America	0.0555556	30989	1722	50737447	3.39394
2021-05-03	Gamma	Central America	0.0542636	30762	1669	50737447	3.28948
2021-05-10	Gamma	Central America	0.139785	35441	4954	50737447	9.76399
2021-05-17	Gamma	Central America	0.117647	32504	3824	50737447	7.53684
2021-05-24	Gamma	Central America	0.197368	31167	6151	50737447	12.1232
2021-05-31	Gamma	Central America	0.304348	31332	9536	50737447	18.7948
2021-06-07	Gamma	Central America	0.188679	32715	6173	50737447	12.1666
2021-06-14	Gamma	Central America	0.153285	33973	5208	50737447	10.2646
2021-06-21	Gamma	Central America	0.157895	35756	5646	50737447	11.1279
2021-06-28	Gamma	Central America	0.126087	37947	4785	50737447	9.4309
2021-07-05	Gamma	Central America	0.197917	41399	8194	50737447	16.1498
2021-07-12	Gamma	Central America	0.182353	39650	7230	50737447	14.2498
2021-07-19	Gamma	Central America	0.0966667	43791	4233	50737447	8.34295
2021-07-26	Gamma	Central America	0.137441	45489	6252	50737447	12.3223
2021-08-02	Gamma	Central America	0.182724	47849	8743	50737447	17.2318
2021-08-09	Gamma	Central America	0.108787	51667	5621	50737447	11.0786
2021-08-16	Gamma	Central America	0.0663507	58876	3906	50737447	7.69846
2021-08-23	Gamma	Central America	0.110169	56302	6203	50737447	12.2257
2021-08-30	Gamma	Central America	0.03125	54326	1698	50737447	3.34664
2021-09-06	Gamma	Central America	0.0378378	54470	2061	50737447	4.06209
2021-09-13	Gamma	Central America	0.0111732	44647	499	50737447	0.983494
2021-09-20	Gamma	Central America	0.0135135	49290	666	50737447	1.31264
2021-10-11	Gamma	Central America	0.00621118	24338	151	50737447	0.297611
2021-10-25	Gamma	Central America	0.00862069	15484	133	50737447	0.262134
2021-11-08	Gamma	Central America	0.00735294	10548	78	50737447	0.153733
2021-01-04	Gamma	Chile	0.04	23732	949	19116201	4.96438
2021-01-11	Gamma	Chile	0.0217391	27909	607	19116201	3.17532
2021-01-18	Gamma	Chile	0.0555556	29278	1627	19116201	8.51111
2021-01-25	Gamma	Chile	0.04	27999	1120	19116201	5.8589
2021-02-01	Gamma	Chile	0.0322581	24777	799	19116201	4.1797
2021-02-15	Gamma	Chile	0.0612245	23251	1424	19116201	7.44918
2021-02-22	Gamma	Chile	0.0588235	26165	1539	19116201	8.05076
2021-03-01	Gamma	Chile	0.0882353	30160	2661	19116201	13.9201
2021-03-08	Gamma	Chile	0.166667	35325	5888	19116201	30.8011
2021-03-15	Gamma	Chile	0.275	40829	11228	19116201	58.7355
2021-03-22	Gamma	Chile	0.277778	45304	12584	19116201	65.829
2021-03-29	Gamma	Chile	0.35	49542	17340	19116201	90.7084
2021-04-05	Gamma	Chile	0.361111	49714	17952	19116201	93.9099
2021-04-12	Gamma	Chile	0.394444	48219	19020	19116201	99.4968
2021-04-19	Gamma	Chile	0.430147	44818	19278	19116201	100.846
2021-04-26	Gamma	Chile	0.5	41384	20692	19116201	108.243
2021-05-03	Gamma	Chile	0.542424	36549	19825	19116201	103.708
2021-05-10	Gamma	Chile	0.440678	39079	17221	19116201	90.0859
2021-05-17	Gamma	Chile	0.604762	43370	26229	19116201	137.208
2021-05-24	Gamma	Chile	0.641593	47589	30533	19116201	159.723
2021-05-31	Gamma	Chile	0.65272	50449	32929	19116201	172.257
2021-06-07	Gamma	Chile	0.688946	48517	33426	19116201	174.857
2021-06-14	Gamma	Chile	0.680982	40545	27610	19116201	144.432
2021-06-21	Gamma	Chile	0.653944	30085	19674	19116201	102.918
2021-06-28	Gamma	Chile	0.731501	22681	16591	19116201	86.7903
2021-07-05	Gamma	Chile	0.681934	17694	12066	19116201	63.1192
2021-07-12	Gamma	Chile	0.685131	12401	8496	19116201	44.444
2021-07-19	Gamma	Chile	0.638554	9298	5937	19116201	31.0574
2021-07-26	Gamma	Chile	0.596591	7765	4633	19116201	24.236
2021-08-02	Gamma	Chile	0.587852	6421	3775	19116201	19.7476
2021-08-09	Gamma	Chile	0.510597	5829	2976	19116201	15.5679
2021-08-16	Gamma	Chile	0.409091	4624	1892	19116201	9.89736
2021-08-23	Gamma	Chile	0.307263	4013	1233	19116201	6.45003
2021-08-30	Gamma	Chile	0.276206	3262	901	19116201	4.71328
2021-09-06	Gamma	Chile	0.147321	2980	439	19116201	2.29648
2021-09-13	Gamma	Chile	0.0643478	3398	219	19116201	1.14563
2021-09-20	Gamma	Chile	0.035461	4281	152	19116201	0.795137
2021-09-27	Gamma	Chile	0.0209482	4852	102	19116201	0.533579
2021-10-04	Gamma	Chile	0.0149457	5831	87	19116201	0.455111
2021-10-11	Gamma	Chile	0.00316957	8317	26	19116201	0.13601
2021-10-18	Gamma	Chile	0.00153374	11078	17	19116201	0.0889298
2021-10-25	Gamma	Chile	0.00305344	13220	40	19116201	0.209247
2021-12-20	Gamma	Chile	0.000990099	8504	8	19116201	0.0418493
2021-01-04	Gamma	Colombia	0.104167	104955	10933	50882891	21.4866
2021-01-11	Gamma	Colombia	0.0212766	119671	2546	50882891	5.00365
2021-01-18	Gamma	Colombia	0.222222	111935	24874	50882891	48.8848
2021-01-25	Gamma	Colombia	0.210526	83837	17650	50882891	34.6875
2021-02-01	Gamma	Colombia	0.454545	64401	29273	50882891	57.5301
2021-02-08	Gamma	Colombia	0.25	38909	9727	50882891	19.1164
2021-02-15	Gamma	Colombia	0.384615	31902	12270	50882891	24.1142
2021-03-01	Gamma	Colombia	0.0980392	25110	2462	50882891	4.83856
2021-03-08	Gamma	Colombia	0.209302	25837	5408	50882891	10.6283
2021-03-15	Gamma	Colombia	0.277778	32105	8918	50882891	17.5265
2021-03-22	Gamma	Colombia	0.157895	44404	7011	50882891	13.7787
2021-03-29	Gamma	Colombia	0.182692	61606	11255	50882891	22.1194
2021-04-05	Gamma	Colombia	0.258947	81518	21109	50882891	41.4855
2021-04-12	Gamma	Colombia	0.325648	117361	38218	50882891	75.1097
2021-04-19	Gamma	Colombia	0.259091	121198	31401	50882891	61.7123
2021-04-26	Gamma	Colombia	0.276498	120472	33310	50882891	65.464
2021-05-03	Gamma	Colombia	0.25	107790	26948	50882891	52.9608
2021-05-10	Gamma	Colombia	0.256983	117797	30272	50882891	59.4935
2021-05-17	Gamma	Colombia	0.276923	107454	29756	50882891	58.4794
2021-05-24	Gamma	Colombia	0.264706	152274	40308	50882891	79.2172
2021-05-31	Gamma	Colombia	0.146341	183956	26920	50882891	52.9058
2021-06-07	Gamma	Colombia	0.111765	177688	19859	50882891	39.0288
2021-06-14	Gamma	Colombia	0.167832	192643	32332	50882891	63.542
2021-06-21	Gamma	Colombia	0.158333	208992	33090	50882891	65.0317
2021-06-28	Gamma	Colombia	0.0894309	197890	17697	50882891	34.7799
2021-07-05	Gamma	Colombia	0.0583658	168307	9823	50882891	19.3051
2021-07-12	Gamma	Colombia	0.107895	128723	13889	50882891	27.296
2021-07-19	Gamma	Colombia	0.0554324	95538	5296	50882891	10.4082
2021-07-26	Gamma	Colombia	0.0528967	68522	3625	50882891	7.1242
2021-08-02	Gamma	Colombia	0.0514821	49314	2539	50882891	4.98989
2021-08-09	Gamma	Colombia	0.0387812	29995	1163	50882891	2.28564
2021-08-16	Gamma	Colombia	0.02331	22268	519	50882891	1.01999
2021-08-23	Gamma	Colombia	0.0232558	16407	382	50882891	0.750744
2021-08-30	Gamma	Colombia	0.00485437	13676	66	50882891	0.12971
2021-09-06	Gamma	Colombia	0.0201005	11598	233	50882891	0.457914
2021-09-13	Gamma	Colombia	0.0362694	10673	387	50882891	0.76057
2021-09-20	Gamma	Colombia	0.00902527	11002	99	50882891	0.194564
2021-09-27	Gamma	Colombia	0.002079	10388	22	50882891	0.0432365
2021-10-04	Gamma	Colombia	0.00423729	10077	43	50882891	0.0845078
2021-10-11	Gamma	Colombia	0.00502513	9515	48	50882891	0.0943343
2021-10-25	Gamma	Colombia	0.00593472	10996	65	50882891	0.127744
2021-11-15	Gamma	Colombia	0.00364964	16077	59	50882891	0.115953
2021-11-29	Gamma	Colombia	0.00334448	15810	53	50882891	0.104161
2021-03-29	Gamma	Ecuador	0.217391	11199	2435	17643054	13.8015
2021-04-05	Gamma	Ecuador	0.173913	11136	1937	17643054	10.9788
2021-04-12	Gamma	Ecuador	0.0540541	13729	742	17643054	4.20562
2021-04-19	Gamma	Ecuador	0.0909091	12816	1165	17643054	6.60317
2021-04-26	Gamma	Ecuador	0.0606061	13937	845	17643054	4.78942
2021-05-03	Gamma	Ecuador	0.05	12997	650	17643054	3.68417
2021-05-10	Gamma	Ecuador	0.020202	9833	199	17643054	1.12792
2021-05-17	Gamma	Ecuador	0.1	8722	872	17643054	4.94245
2021-05-24	Gamma	Ecuador	0.0322581	6990	225	17643054	1.27529
2021-05-31	Gamma	Ecuador	0.0857143	6512	558	17643054	3.16272
2021-06-07	Gamma	Ecuador	0.134021	6581	882	17643054	4.99913
2021-06-14	Gamma	Ecuador	0.101266	7507	760	17643054	4.30764
2021-06-21	Gamma	Ecuador	0.136364	7895	1077	17643054	6.10439
2021-06-28	Gamma	Ecuador	0.16568	7806	1293	17643054	7.32866
2021-07-05	Gamma	Ecuador	0.269036	6204	1669	17643054	9.45981
2021-07-12	Gamma	Ecuador	0.151703	7719	1171	17643054	6.63717
2021-07-19	Gamma	Ecuador	0.147601	4655	687	17643054	3.89388
2021-07-26	Gamma	Ecuador	0.126582	6878	871	17643054	4.93679
2021-08-02	Gamma	Ecuador	0.146667	4586	673	17643054	3.81453
2021-08-09	Gamma	Ecuador	0.075	2831	212	17643054	1.20161
2021-08-16	Gamma	Ecuador	0.0759494	3663	278	17643054	1.57569
2021-08-23	Gamma	Ecuador	0.0361446	2462	89	17643054	0.504448
2021-08-30	Gamma	Ecuador	0.0214286	2627	56	17643054	0.317405
2021-09-06	Gamma	Ecuador	0.0483871	1495	72	17643054	0.408093
2021-09-13	Gamma	Ecuador	0.0215054	1712	37	17643054	0.209714
2021-09-20	Gamma	Ecuador	0.0186916	1529	29	17643054	0.164371
2021-09-27	Gamma	Ecuador	0.0373832	2422	91	17643054	0.515784
2021-11-15	Gamma	Ecuador	0.00869565	2513	22	17643054	0.124695
2020-12-21	Gamma	Greater Antilles	0.0714286	13040	931	39464796	2.35906
2021-03-08	Gamma	Greater Antilles	0.0540541	14290	772	39464796	1.95617
2021-03-29	Gamma	Greater Antilles	0.0769231	15371	1182	39464796	2.99507
2021-04-05	Gamma	Greater Antilles	0.230769	17112	3949	39464796	10.0064
2021-04-12	Gamma	Greater Antilles	0.136364	19383	2643	39464796	6.69711
2021-05-03	Gamma	Greater Antilles	0.05	14061	703	39464796	1.78133
2021-05-10	Gamma	Greater Antilles	0.263736	17429	4597	39464796	11.6484
2021-05-17	Gamma	Greater Antilles	0.426667	17531	7480	39464796	18.9536
2021-05-31	Gamma	Greater Antilles	0.25	18791	4698	39464796	11.9043
2021-06-07	Gamma	Greater Antilles	0.0909091	17895	1627	39464796	4.12266
2021-06-28	Gamma	Greater Antilles	0.166667	29129	4855	39464796	12.3021
2021-07-12	Gamma	Greater Antilles	0.03125	48925	1529	39464796	3.87434
2021-07-19	Gamma	Greater Antilles	0.00980392	56988	559	39464796	1.41645
2021-07-26	Gamma	Greater Antilles	0.0487805	68147	3324	39464796	8.4227
2021-08-02	Gamma	Greater Antilles	0.121951	72674	8863	39464796	22.458
2021-10-11	Gamma	Greater Antilles	0.0104712	24178	253	39464796	0.641078
2021-01-18	Gamma	Guyanas	0.0526316	1591	84	1671866	5.02433
2021-02-22	Gamma	Guyanas	0.105263	312	33	1671866	1.97384
2021-03-01	Gamma	Guyanas	0.166667	340	57	1671866	3.40936
2021-03-15	Gamma	Guyanas	0.0909091	503	46	1671866	2.75142
2021-03-22	Gamma	Guyanas	0.346154	679	235	1671866	14.0562
2021-03-29	Gamma	Guyanas	0.529412	736	390	1671866	23.3272
2021-04-05	Gamma	Guyanas	0.375	1046	392	1671866	23.4469
2021-04-12	Gamma	Guyanas	0.76	1517	1153	1671866	68.9649
2021-04-19	Gamma	Guyanas	0.555556	2034	1130	1671866	67.5891
2021-04-26	Gamma	Guyanas	0.714286	1953	1395	1671866	83.4397
2021-05-03	Gamma	Guyanas	0.428571	2214	949	1671866	56.7629
2021-05-10	Gamma	Guyanas	0.896552	2872	2575	1671866	154.02
2021-05-17	Gamma	Guyanas	0.954545	3261	3113	1671866	186.199
2021-05-24	Gamma	Guyanas	0.903226	3378	3051	1671866	182.491
2021-05-31	Gamma	Guyanas	1	3534	3534	1671866	211.381
2021-06-07	Gamma	Guyanas	0.875	3070	2686	1671866	160.659
2021-06-14	Gamma	Guyanas	0.923077	3467	3200	1671866	191.403
2021-06-21	Gamma	Guyanas	0.972973	2949	2869	1671866	171.605
2021-06-28	Gamma	Guyanas	0.75	2118	1588	1671866	94.9837
2021-07-05	Gamma	Guyanas	0.956522	2260	2162	1671866	129.317
2021-07-12	Gamma	Guyanas	0.727273	1952	1420	1671866	84.935
2021-07-19	Gamma	Guyanas	0.875	1970	1724	1671866	103.118
2021-07-26	Gamma	Guyanas	0.8	1618	1294	1671866	77.3985
2021-08-02	Gamma	Guyanas	0.766667	1686	1293	1671866	77.3387
2021-08-09	Gamma	Guyanas	0.8	2096	1677	1671866	100.307
2021-08-16	Gamma	Guyanas	0.478261	2835	1356	1671866	81.107
2021-08-23	Gamma	Guyanas	0.208333	3551	740	1671866	44.2619
2021-08-30	Gamma	Guyanas	0.0909091	4345	395	1671866	23.6263
2021-09-06	Gamma	Guyanas	0.0352941	5166	182	1671866	10.886
2021-09-13	Gamma	Guyanas	0.0357143	6640	237	1671866	14.1758
2021-02-15	Gamma	Lesser Antilles	0.012987	1855	24	3525875	0.680682
2021-03-08	Gamma	Lesser Antilles	0.00862069	1627	14	3525875	0.397065
2021-04-05	Gamma	Lesser Antilles	0.0236686	3918	93	3525875	2.63764
2021-04-12	Gamma	Lesser Antilles	0.0604027	3559	215	3525875	6.09778
2021-04-19	Gamma	Lesser Antilles	0.15625	3226	504	3525875	14.2943
2021-04-26	Gamma	Lesser Antilles	0.408696	3538	1446	3525875	41.0111
2021-05-03	Gamma	Lesser Antilles	0.558719	3688	2061	3525875	58.4536
2021-05-10	Gamma	Lesser Antilles	0.377246	4120	1554	3525875	44.0742
2021-05-17	Gamma	Lesser Antilles	0.0869565	4547	395	3525875	11.2029
2021-05-24	Gamma	Lesser Antilles	0.273743	4607	1261	3525875	35.7642
2021-05-31	Gamma	Lesser Antilles	0.427083	3850	1644	3525875	46.6267
2021-06-07	Gamma	Lesser Antilles	0.204301	2954	604	3525875	17.1305
2021-06-14	Gamma	Lesser Antilles	0.301075	2777	836	3525875	23.7104
2021-06-21	Gamma	Lesser Antilles	0.15	2115	317	3525875	8.99068
2021-06-28	Gamma	Lesser Antilles	0.22	1922	423	3525875	11.997
2021-07-05	Gamma	Lesser Antilles	0.0526316	2798	147	3525875	4.16918
2021-07-12	Gamma	Lesser Antilles	0.0743243	5089	378	3525875	10.7207
2021-07-19	Gamma	Lesser Antilles	0.142259	5300	754	3525875	21.3848
2021-07-26	Gamma	Lesser Antilles	0.174545	9260	1616	3525875	45.8326
2021-08-02	Gamma	Lesser Antilles	0.135084	10589	1430	3525875	40.5573
2021-08-09	Gamma	Lesser Antilles	0.208333	15303	3188	3525875	90.4173
2021-08-16	Gamma	Lesser Antilles	0.121924	16515	2014	3525875	57.1206
2021-08-23	Gamma	Lesser Antilles	0.224638	14366	3227	3525875	91.5234
2021-08-30	Gamma	Lesser Antilles	0.121951	11640	1420	3525875	40.2737
2021-09-06	Gamma	Lesser Antilles	0.225926	9398	2123	3525875	60.212
2021-09-13	Gamma	Lesser Antilles	0.118156	8210	970	3525875	27.5109
2021-09-20	Gamma	Lesser Antilles	0.0630372	7689	485	3525875	13.7555
2021-09-27	Gamma	Lesser Antilles	0.128755	6735	867	3525875	24.5896
2021-10-04	Gamma	Lesser Antilles	0.121951	7003	854	3525875	24.2209
2021-10-11	Gamma	Lesser Antilles	0.1	5271	527	3525875	14.9466
2021-10-18	Gamma	Lesser Antilles	0.125749	6849	861	3525875	24.4195
2021-10-25	Gamma	Lesser Antilles	0.0638298	6021	384	3525875	10.8909
2021-11-01	Gamma	Lesser Antilles	0.0231214	5082	118	3525875	3.34669
2021-11-08	Gamma	Lesser Antilles	0.00502513	6553	33	3525875	0.935938
2021-11-15	Gamma	Lesser Antilles	0.0188679	7727	146	3525875	4.14082
2021-11-22	Gamma	Lesser Antilles	0.00925926	6487	60	3525875	1.70171
2021-12-13	Gamma	Lesser Antilles	0.00333333	6819	23	3525875	0.65232
2021-07-19	Gamma	Lucayan Archipelago and Bermuda	0.0434783	571	25	495864	5.0417
2021-08-09	Gamma	Lucayan Archipelago and Bermuda	0.0175439	1018	18	495864	3.63003
2021-01-25	Gamma	Mexico	0.00649351	87845	570	128932753	0.442091
2021-02-01	Gamma	Mexico	0.00460829	60167	277	128932753	0.214841
2021-02-22	Gamma	Mexico	0.00221729	41979	93	128932753	0.0721306
2021-03-01	Gamma	Mexico	0.00113636	39558	45	128932753	0.0349019
2021-03-08	Gamma	Mexico	0.00184843	33611	62	128932753	0.0480871
2021-03-15	Gamma	Mexico	0.003367	27736	93	128932753	0.0721306
2021-03-22	Gamma	Mexico	0.00729927	27949	204	128932753	0.158222
2021-03-29	Gamma	Mexico	0.0258065	20236	522	128932753	0.404862
2021-04-05	Gamma	Mexico	0.0127796	26233	335	128932753	0.259825
2021-04-12	Gamma	Mexico	0.0406886	22693	923	128932753	0.715877
2021-04-19	Gamma	Mexico	0.0541872	20426	1107	128932753	0.858587
2021-04-26	Gamma	Mexico	0.0688776	18046	1243	128932753	0.964068
2021-05-03	Gamma	Mexico	0.106291	16265	1729	128932753	1.34101
2021-05-10	Gamma	Mexico	0.13643	14138	1929	128932753	1.49613
2021-05-17	Gamma	Mexico	0.234631	14328	3362	128932753	2.60756
2021-05-24	Gamma	Mexico	0.248331	14953	3713	128932753	2.8798
2021-05-31	Gamma	Mexico	0.372712	16266	6063	128932753	4.70245
2021-06-07	Gamma	Mexico	0.394118	19662	7749	128932753	6.01011
2021-06-14	Gamma	Mexico	0.301909	22918	6919	128932753	5.36636
2021-06-21	Gamma	Mexico	0.254443	30153	7672	128932753	5.95039
2021-06-28	Gamma	Mexico	0.146444	37698	5521	128932753	4.28208
2021-07-05	Gamma	Mexico	0.12851	56182	7220	128932753	5.59982
2021-07-12	Gamma	Mexico	0.084492	79062	6680	128932753	5.181
2021-07-19	Gamma	Mexico	0.0592105	103612	6135	128932753	4.75829
2021-07-26	Gamma	Mexico	0.0435931	121524	5298	128932753	4.10912
2021-08-02	Gamma	Mexico	0.0262985	127668	3357	128932753	2.60368
2021-08-09	Gamma	Mexico	0.0153978	133244	2052	128932753	1.59153
2021-08-16	Gamma	Mexico	0.0134371	117852	1584	128932753	1.22855
2021-08-23	Gamma	Mexico	0.00650054	101607	661	128932753	0.51267
2021-08-30	Gamma	Mexico	0.00671141	86476	580	128932753	0.449847
2021-09-06	Gamma	Mexico	0.00369686	74640	276	128932753	0.214065
2021-09-13	Gamma	Mexico	0.00295567	56978	168	128932753	0.1303
2021-09-20	Gamma	Mexico	0.000770416	56869	44	128932753	0.0341263
2021-09-27	Gamma	Mexico	0.000803213	43105	35	128932753	0.0271459
2021-11-15	Gamma	Mexico	0.00166113	16530	27	128932753	0.0209411
2021-01-25	Gamma	Paraguay	0.0491803	5467	269	7132538	3.77145
2021-02-08	Gamma	Paraguay	0.4	5840	2336	7132538	32.7513
2021-02-15	Gamma	Paraguay	0.178571	7288	1301	7132538	18.2404
2021-02-22	Gamma	Paraguay	0.175439	7806	1369	7132538	19.1937
2021-03-01	Gamma	Paraguay	0.461538	8432	3892	7132538	54.5668
2021-03-08	Gamma	Paraguay	0.555556	12103	6724	7132538	94.2722
2021-03-15	Gamma	Paraguay	0.413043	13527	5587	7132538	78.3312
2021-03-22	Gamma	Paraguay	0.428571	13998	5999	7132538	84.1075
2021-03-29	Gamma	Paraguay	1	12796	12796	7132538	179.403
2021-04-05	Gamma	Paraguay	0.3	14352	4306	7132538	60.3712
2021-04-12	Gamma	Paraguay	0.857143	14619	12531	7132538	175.688
2021-04-19	Gamma	Paraguay	1	16932	16932	7132538	237.391
2021-04-26	Gamma	Paraguay	0.846154	15727	13307	7132538	186.568
2021-05-03	Gamma	Paraguay	0.941176	15283	14384	7132538	201.667
2021-05-10	Gamma	Paraguay	1	15440	15440	7132538	216.473
2021-05-17	Gamma	Paraguay	1	18711	18711	7132538	262.333
2021-05-24	Gamma	Paraguay	1	20156	20156	7132538	282.592
2021-05-31	Gamma	Paraguay	1	20408	20408	7132538	286.125
2021-06-07	Gamma	Paraguay	1	18629	18629	7132538	261.183
2021-06-14	Gamma	Paraguay	1	15425	15425	7132538	216.262
2021-06-21	Gamma	Paraguay	1	11768	11768	7132538	164.99
2021-06-28	Gamma	Paraguay	0.882353	10699	9440	7132538	132.351
2021-07-05	Gamma	Paraguay	0.642857	9082	5838	7132538	81.8502
2021-07-12	Gamma	Paraguay	0.272727	7803	2128	7132538	29.8351
2021-07-19	Gamma	Paraguay	0.588235	4491	2642	7132538	37.0415
2021-07-26	Gamma	Paraguay	0.230769	3470	801	7132538	11.2302
2021-08-02	Gamma	Paraguay	0.327586	2477	811	7132538	11.3704
2021-08-09	Gamma	Paraguay	0.266667	1724	460	7132538	6.44932
2021-08-16	Gamma	Paraguay	0.135135	1023	138	7132538	1.9348
2021-08-23	Gamma	Paraguay	0.0810811	679	55	7132538	0.771114
2021-08-30	Gamma	Paraguay	0.0888889	553	49	7132538	0.686992
2021-09-13	Gamma	Paraguay	0.133333	365	49	7132538	0.686992
2021-09-20	Gamma	Paraguay	0.130435	182	24	7132538	0.336486
2021-10-04	Gamma	Paraguay	0.333333	168	56	7132538	0.785134
2021-12-13	Gamma	Paraguay	0.0588235	875	51	7132538	0.715033
2021-12-20	Gamma	Paraguay	0.0135135	651	9	7132538	0.126182
2020-12-14	Gamma	Peru	0.0188679	12854	243	32971854	0.736992
2020-12-21	Gamma	Peru	0.0714286	10419	744	32971854	2.25647
2020-12-28	Gamma	Peru	0.102564	11781	1208	32971854	3.66373
2021-01-04	Gamma	Peru	0.107143	14176	1519	32971854	4.60696
2021-01-11	Gamma	Peru	0.038835	28292	1099	32971854	3.33315
2021-01-18	Gamma	Peru	0.0547945	33371	1829	32971854	5.54716
2021-01-25	Gamma	Peru	0.0172414	39084	674	32971854	2.04417
2021-02-01	Gamma	Peru	0.113636	47456	5393	32971854	16.3564
2021-02-08	Gamma	Peru	0.0365854	46727	1710	32971854	5.18624
2021-02-15	Gamma	Peru	0.152778	48694	7439	32971854	22.5617
2021-02-22	Gamma	Peru	0.0493827	47964	2369	32971854	7.18492
2021-03-01	Gamma	Peru	0.0992366	41101	4079	32971854	12.3712
2021-03-08	Gamma	Peru	0.0794702	42999	3417	32971854	10.3634
2021-03-15	Gamma	Peru	0.153153	52816	8089	32971854	24.533
2021-03-22	Gamma	Peru	0.205479	60194	12369	32971854	37.5138
2021-03-29	Gamma	Peru	0.0909091	52988	4817	32971854	14.6094
2021-04-05	Gamma	Peru	0.160494	65806	10561	32971854	32.0303
2021-04-12	Gamma	Peru	0.177273	57859	10257	32971854	31.1084
2021-04-19	Gamma	Peru	0.191667	56524	10834	32971854	32.8583
2021-04-26	Gamma	Peru	0.117073	50765	5943	32971854	18.0245
2021-05-03	Gamma	Peru	0.248276	40141	9966	32971854	30.2258
2021-05-10	Gamma	Peru	0.121053	39540	4786	32971854	14.5154
2021-05-17	Gamma	Peru	0.279793	36255	10144	32971854	30.7656
2021-05-24	Gamma	Peru	0.145833	30800	4492	32971854	13.6237
2021-05-31	Gamma	Peru	0.175904	28740	5055	32971854	15.3313
2021-06-07	Gamma	Peru	0.221939	20668	4587	32971854	13.9119
2021-06-14	Gamma	Peru	0.23569	25670	6050	32971854	18.349
2021-06-21	Gamma	Peru	0.211823	19328	4094	32971854	12.4167
2021-06-28	Gamma	Peru	0.257485	17055	4391	32971854	13.3174
2021-07-05	Gamma	Peru	0.351792	15703	5524	32971854	16.7537
2021-07-12	Gamma	Peru	0.321321	13310	4277	32971854	12.9717
2021-07-19	Gamma	Peru	0.354015	10779	3816	32971854	11.5735
2021-07-26	Gamma	Peru	0.331461	8489	2814	32971854	8.53455
2021-08-02	Gamma	Peru	0.355191	12735	4523	32971854	13.7178
2021-08-09	Gamma	Peru	0.371638	8706	3235	32971854	9.8114
2021-08-16	Gamma	Peru	0.406593	8401	3416	32971854	10.3604
2021-08-23	Gamma	Peru	0.268571	7184	1929	32971854	5.85044
2021-08-30	Gamma	Peru	0.285211	5713	1629	32971854	4.94058
2021-09-06	Gamma	Peru	0.280928	6195	1740	32971854	5.27723
2021-09-13	Gamma	Peru	0.207921	6092	1267	32971854	3.84267
2021-09-20	Gamma	Peru	0.190889	5842	1115	32971854	3.38167
2021-09-27	Gamma	Peru	0.123487	5886	727	32971854	2.20491
2021-10-04	Gamma	Peru	0.0936768	5442	510	32971854	1.54677
2021-10-11	Gamma	Peru	0.0453401	5576	253	32971854	0.767321
2021-10-18	Gamma	Peru	0.0419753	5936	249	32971854	0.75519
2021-10-25	Gamma	Peru	0.0426829	5807	248	32971854	0.752157
2021-11-01	Gamma	Peru	0.0352941	5648	199	32971854	0.603545
2021-11-08	Gamma	Peru	0.0222717	6992	156	32971854	0.473131
2021-11-15	Gamma	Peru	0.021028	9331	196	32971854	0.594446
2021-11-22	Gamma	Peru	0.0188679	9870	186	32971854	0.564118
2021-11-29	Gamma	Peru	0.0422961	9897	419	32971854	1.27078
2021-12-06	Gamma	Peru	0.00496689	10200	51	32971854	0.154677
2021-12-20	Gamma	Peru	0.00223214	15068	34	32971854	0.103118
2022-01-10	Gamma	Peru	0.00183486	203849	374	32971854	1.1343
2021-02-22	Gamma	Uruguay	0.132075	5199	687	3473730	19.777
2021-03-01	Gamma	Uruguay	0.291667	5648	1647	3473730	47.413
2021-03-08	Gamma	Uruguay	0.777778	7123	5540	3473730	159.483
2021-03-15	Gamma	Uruguay	0.788462	9790	7719	3473730	222.211
2021-03-22	Gamma	Uruguay	0.64	15355	9827	3473730	282.895
2021-03-29	Gamma	Uruguay	0.42	18626	7823	3473730	225.205
2021-04-05	Gamma	Uruguay	0.572917	27476	15741	3473730	453.144
2021-04-12	Gamma	Uruguay	0.439024	21020	9228	3473730	265.651
2021-04-19	Gamma	Uruguay	0.3	19926	5978	3473730	172.092
2021-05-03	Gamma	Uruguay	1	17892	17892	3473730	515.066
2021-05-10	Gamma	Uruguay	1	19279	19279	3473730	554.994
2021-05-17	Gamma	Uruguay	1	23930	23930	3473730	688.885
2021-05-24	Gamma	Uruguay	0.5	26163	13082	3473730	376.598
2020-12-28	Gamma	Venezuela	0.5	2132	1066	28435940	3.74878
2021-01-04	Gamma	Venezuela	0.333333	2089	696	28435940	2.44761
2021-01-18	Gamma	Venezuela	0.75	3939	2954	28435940	10.3883
2021-02-08	Gamma	Venezuela	1	3100	3100	28435940	10.9017
2021-03-08	Gamma	Venezuela	1	3494	3494	28435940	12.2873
2021-03-15	Gamma	Venezuela	0.333333	4927	1642	28435940	5.77438
2021-04-05	Gamma	Venezuela	0.5	9449	4724	28435940	16.6128
2021-04-12	Gamma	Venezuela	0.666667	8117	5411	28435940	19.0287
2021-04-19	Gamma	Venezuela	0.75	8620	6465	28435940	22.7353
2021-04-26	Gamma	Venezuela	1	8342	8342	28435940	29.3361
2021-05-03	Gamma	Venezuela	0.125	7684	960	28435940	3.37601
2021-05-10	Gamma	Venezuela	0.8	7682	6146	28435940	21.6135
2021-05-17	Gamma	Venezuela	0.384615	7821	3008	28435940	10.5782
2021-05-24	Gamma	Venezuela	1	9391	9391	28435940	33.0251
2021-06-07	Gamma	Venezuela	1	9595	9595	28435940	33.7425
2021-06-14	Gamma	Venezuela	1	9104	9104	28435940	32.0158
2021-06-21	Gamma	Venezuela	0.0909091	8936	812	28435940	2.85554
2021-06-28	Gamma	Venezuela	0.285714	8046	2299	28435940	8.08484
2021-07-05	Gamma	Venezuela	0.444444	7347	3265	28435940	11.4819
2021-07-12	Gamma	Venezuela	0.285714	7974	2278	28435940	8.01099
2021-07-19	Gamma	Venezuela	1	7088	7088	28435940	24.9262
2021-07-26	Gamma	Venezuela	0.444444	6962	3094	28435940	10.8806
2021-08-02	Gamma	Venezuela	0.333333	6349	2116	28435940	7.44129
2021-08-23	Gamma	Venezuela	0.125	7530	941	28435940	3.30919
2021-09-06	Gamma	Venezuela	0.333333	7500	2500	28435940	8.79169
2021-11-08	Gamma	Venezuela	0.0714286	6428	459	28435940	1.61415
2020-11-02	Lambda	Argentina	0.030303	70014	2122	45195774	4.69513
2021-01-18	Lambda	Argentina	0.0263158	78621	2069	45195774	4.57786
2021-01-25	Lambda	Argentina	0.0344828	58280	2010	45195774	4.44732
2021-02-01	Lambda	Argentina	0.0232558	49796	1158	45195774	2.56219
2021-02-15	Lambda	Argentina	0.0571429	46512	2658	45195774	5.88108
2021-03-01	Lambda	Argentina	0.0434783	43813	1905	45195774	4.215
2021-03-08	Lambda	Argentina	0.0649351	50908	3306	45195774	7.31484
2021-03-15	Lambda	Argentina	0.0363636	53596	1949	45195774	4.31235
2021-03-22	Lambda	Argentina	0.12844	76307	9801	45195774	21.6857
2021-03-29	Lambda	Argentina	0.13	100552	13072	45195774	28.9231
2021-04-05	Lambda	Argentina	0.169591	156789	26590	45195774	58.8329
2021-04-12	Lambda	Argentina	0.11976	167650	20078	45195774	44.4245
2021-04-19	Lambda	Argentina	0.168182	162786	27378	45195774	60.5765
2021-04-26	Lambda	Argentina	0.206107	142003	29268	45195774	64.7583
2021-05-03	Lambda	Argentina	0.158824	144711	22984	45195774	50.8543
2021-05-10	Lambda	Argentina	0.163043	177934	29011	45195774	64.1896
2021-05-17	Lambda	Argentina	0.160256	223297	35785	45195774	79.1778
2021-05-24	Lambda	Argentina	0.284091	217757	61863	45195774	136.878
2021-05-31	Lambda	Argentina	0.241706	188338	45522	45195774	100.722
2021-06-07	Lambda	Argentina	0.209302	161116	33722	45195774	74.6132
2021-06-14	Lambda	Argentina	0.20197	122453	24732	45195774	54.7219
2021-06-21	Lambda	Argentina	0.20398	143608	29293	45195774	64.8136
2021-06-28	Lambda	Argentina	0.173184	124667	21590	45195774	47.77
2021-07-05	Lambda	Argentina	0.155914	106300	16574	45195774	36.6716
2021-07-12	Lambda	Argentina	0.222222	101156	22479	45195774	49.737
2021-07-19	Lambda	Argentina	0.258278	90094	23269	45195774	51.4849
2021-07-26	Lambda	Argentina	0.216346	84330	18244	45195774	40.3666
2021-08-02	Lambda	Argentina	0.189474	78582	14889	45195774	32.9433
2021-08-09	Lambda	Argentina	0.213636	53963	11528	45195774	25.5068
2021-08-16	Lambda	Argentina	0.253275	51032	12925	45195774	28.5978
2021-08-23	Lambda	Argentina	0.181395	36814	6678	45195774	14.7757
2021-08-30	Lambda	Argentina	0.221277	26884	5949	45195774	13.1627
2021-09-06	Lambda	Argentina	0.236364	18128	4285	45195774	9.48097
2021-09-13	Lambda	Argentina	0.155405	13700	2129	45195774	4.71062
2021-09-20	Lambda	Argentina	0.143939	10538	1517	45195774	3.35651
2021-09-27	Lambda	Argentina	0.174312	8657	1509	45195774	3.33881
2021-10-04	Lambda	Argentina	0.201439	5778	1164	45195774	2.57546
2021-10-11	Lambda	Argentina	0.189076	8048	1522	45195774	3.36757
2021-10-18	Lambda	Argentina	0.102389	8952	917	45195774	2.02895
2021-10-25	Lambda	Argentina	0.0844687	8841	747	45195774	1.65281
2021-11-01	Lambda	Argentina	0.0764706	8707	666	45195774	1.47359
2021-11-08	Lambda	Argentina	0.0753247	9571	721	45195774	1.59528
2021-11-15	Lambda	Argentina	0.0636943	9260	590	45195774	1.30543
2021-11-22	Lambda	Argentina	0.0122549	13792	169	45195774	0.373929
2021-11-29	Lambda	Argentina	0.00773196	16533	128	45195774	0.283212
2021-12-06	Lambda	Argentina	0.00928793	21748	202	45195774	0.446944
2021-12-13	Lambda	Argentina	0.00208333	41660	87	45195774	0.192496
2022-01-24	Lambda	Argentina	0.0037594	390666	1469	45195774	3.2503
2021-02-01	Lambda	Bolivia	0.142857	11731	1676	11673021	14.3579
2021-05-31	Lambda	Bolivia	0.0666667	19020	1268	11673021	10.8627
2021-06-21	Lambda	Bolivia	0.2	12052	2410	11673021	20.6459
2021-09-06	Lambda	Bolivia	0.5	2155	1078	11673021	9.23497
2021-02-22	Lambda	Brazil	0.003003	378084	1135	212559417	0.533968
2021-05-10	Lambda	Brazil	0.000554939	440655	245	212559417	0.115262
2021-05-17	Lambda	Brazil	0.00284225	460905	1310	212559417	0.616298
2021-05-31	Lambda	Brazil	0.00159744	435825	696	212559417	0.327438
2021-06-07	Lambda	Brazil	0.000697107	467393	326	212559417	0.153369
2021-06-21	Lambda	Brazil	0.000859845	503144	433	212559417	0.203708
2021-06-28	Lambda	Brazil	0.000311139	355131	110	212559417	0.0517502
2021-07-05	Lambda	Brazil	0.000404531	326978	132	212559417	0.0621003
2021-07-19	Lambda	Brazil	0.000376506	328086	124	212559417	0.0583366
2021-08-09	Lambda	Brazil	0.000394322	198363	78	212559417	0.0366956
2021-03-22	Lambda	Central America	0.0128205	17172	220	50737447	0.433605
2021-03-29	Lambda	Central America	0.021978	11620	255	50737447	0.502587
2021-04-12	Lambda	Central America	0.0106383	23979	255	50737447	0.502587
2021-04-19	Lambda	Central America	0.00793651	27323	217	50737447	0.427692
2021-04-26	Lambda	Central America	0.0353535	30989	1096	50737447	2.16014
2021-05-03	Lambda	Central America	0.0542636	30762	1669	50737447	3.28948
2021-05-10	Lambda	Central America	0.0537634	35441	1905	50737447	3.75462
2021-05-17	Lambda	Central America	0.0588235	32504	1912	50737447	3.76842
2021-05-24	Lambda	Central America	0.118421	31167	3691	50737447	7.27471
2021-05-31	Lambda	Central America	0.057971	31332	1816	50737447	3.57921
2021-06-07	Lambda	Central America	0.0566038	32715	1852	50737447	3.65016
2021-06-14	Lambda	Central America	0.0291971	33973	992	50737447	1.95516
2021-06-21	Lambda	Central America	0.0315789	35756	1129	50737447	2.22518
2021-06-28	Lambda	Central America	0.0304348	37947	1155	50737447	2.27643
2021-07-05	Lambda	Central America	0.046875	41399	1941	50737447	3.82558
2021-07-12	Lambda	Central America	0.0411765	39650	1633	50737447	3.21853
2021-07-19	Lambda	Central America	0.0366667	43791	1606	50737447	3.16531
2021-07-26	Lambda	Central America	0.0616114	45489	2803	50737447	5.52452
2021-08-02	Lambda	Central America	0.0598007	47849	2861	50737447	5.63883
2021-08-09	Lambda	Central America	0.0460251	51667	2378	50737447	4.68687
2021-08-16	Lambda	Central America	0.0379147	58876	2232	50737447	4.39912
2021-08-23	Lambda	Central America	0.0254237	56302	1431	50737447	2.8204
2021-08-30	Lambda	Central America	0.0104167	54326	566	50737447	1.11555
2021-09-06	Lambda	Central America	0.00540541	54470	294	50737447	0.579454
2021-10-18	Lambda	Central America	0.00763359	18521	141	50737447	0.277901
2021-01-18	Lambda	Chile	0.111111	29278	3253	19116201	17.017
2021-01-25	Lambda	Chile	0.08	27999	2240	19116201	11.7178
2021-02-08	Lambda	Chile	0.0625	24323	1520	19116201	7.95137
2021-02-15	Lambda	Chile	0.0816327	23251	1898	19116201	9.92875
2021-02-22	Lambda	Chile	0.117647	26165	3078	19116201	16.1015
2021-03-01	Lambda	Chile	0.205882	30160	6209	19116201	32.4803
2021-03-08	Lambda	Chile	0.266667	35325	9420	19116201	49.2776
2021-03-15	Lambda	Chile	0.2875	40829	11738	19116201	61.4034
2021-03-22	Lambda	Chile	0.388889	45304	17618	19116201	92.1627
2021-03-29	Lambda	Chile	0.328571	49542	16278	19116201	85.1529
2021-04-05	Lambda	Chile	0.35	49714	17400	19116201	91.0223
2021-04-12	Lambda	Chile	0.438889	48219	21163	19116201	110.707
2021-04-19	Lambda	Chile	0.305147	44818	13676	19116201	71.5414
2021-04-26	Lambda	Chile	0.295918	41384	12246	19116201	64.0608
2021-05-03	Lambda	Chile	0.348485	36549	12737	19116201	66.6293
2021-05-10	Lambda	Chile	0.383051	39079	14969	19116201	78.3053
2021-05-17	Lambda	Chile	0.3	43370	13011	19116201	68.0627
2021-05-24	Lambda	Chile	0.274336	47589	13055	19116201	68.2929
2021-05-31	Lambda	Chile	0.271967	50449	13720	19116201	71.7716
2021-06-07	Lambda	Chile	0.241645	48517	11724	19116201	61.3302
2021-06-14	Lambda	Chile	0.217791	40545	8830	19116201	46.1912
2021-06-21	Lambda	Chile	0.221374	30085	6660	19116201	34.8396
2021-06-28	Lambda	Chile	0.190275	22681	4316	19116201	22.5777
2021-07-05	Lambda	Chile	0.208651	17694	3692	19116201	19.3135
2021-07-12	Lambda	Chile	0.209913	12401	2603	19116201	13.6167
2021-07-19	Lambda	Chile	0.236948	9298	2203	19116201	11.5243
2021-07-26	Lambda	Chile	0.198864	7765	1544	19116201	8.07692
2021-08-02	Lambda	Chile	0.160521	6421	1031	19116201	5.39333
2021-08-09	Lambda	Chile	0.154143	5829	898	19116201	4.69759
2021-08-16	Lambda	Chile	0.123737	4624	572	19116201	2.99223
2021-08-23	Lambda	Chile	0.0651769	4013	262	19116201	1.37057
2021-08-30	Lambda	Chile	0.0216306	3262	71	19116201	0.371413
2021-09-06	Lambda	Chile	0.0208333	2980	62	19116201	0.324332
2021-09-13	Lambda	Chile	0.0121739	3398	41	19116201	0.214478
2021-09-20	Lambda	Chile	0.00607903	4281	26	19116201	0.13601
2021-09-27	Lambda	Chile	0.00110254	4852	5	19116201	0.0261558
2021-10-04	Lambda	Chile	0.00407609	5831	24	19116201	0.125548
2021-10-11	Lambda	Chile	0.00475436	8317	40	19116201	0.209247
2021-11-01	Lambda	Chile	0.00521739	14141	74	19116201	0.387106
2021-12-06	Lambda	Chile	0.00321543	10257	33	19116201	0.172628
2021-12-13	Lambda	Chile	0.00167224	8972	15	19116201	0.0784675
2021-03-29	Lambda	Colombia	0.0480769	61606	2962	50882891	5.82121
2021-04-05	Lambda	Colombia	0.0210526	81518	1716	50882891	3.37245
2021-04-12	Lambda	Colombia	0.0259366	117361	3044	50882891	5.98236
2021-04-19	Lambda	Colombia	0.0681818	121198	8264	50882891	16.2412
2021-04-26	Lambda	Colombia	0.0414747	120472	4997	50882891	9.82059
2021-05-03	Lambda	Colombia	0.0441176	107790	4755	50882891	9.34499
2021-05-10	Lambda	Colombia	0.0558659	117797	6581	50882891	12.9336
2021-05-17	Lambda	Colombia	0.0307692	107454	3306	50882891	6.49727
2021-05-24	Lambda	Colombia	0.0882353	152274	13436	50882891	26.4057
2021-05-31	Lambda	Colombia	0.0325203	183956	5982	50882891	11.7564
2021-06-07	Lambda	Colombia	0.0352941	177688	6271	50882891	12.3244
2021-06-14	Lambda	Colombia	0.013986	192643	2694	50882891	5.29451
2021-06-21	Lambda	Colombia	0.05	208992	10450	50882891	20.5374
2021-06-28	Lambda	Colombia	0.0325203	197890	6435	50882891	12.6467
2021-07-05	Lambda	Colombia	0.0077821	168307	1310	50882891	2.57454
2021-07-12	Lambda	Colombia	0.0223684	128723	2879	50882891	5.65809
2021-07-19	Lambda	Colombia	0.0110865	95538	1059	50882891	2.08125
2021-07-26	Lambda	Colombia	0.0176322	68522	1208	50882891	2.37408
2021-08-02	Lambda	Colombia	0.0109204	49314	539	50882891	1.0593
2021-08-09	Lambda	Colombia	0.0166205	29995	499	50882891	0.980683
2021-08-16	Lambda	Colombia	0.004662	22268	104	50882891	0.204391
2021-08-23	Lambda	Colombia	0.00465116	16407	76	50882891	0.149363
2021-08-30	Lambda	Colombia	0.00485437	13676	66	50882891	0.12971
2021-09-13	Lambda	Colombia	0.00345423	10673	37	50882891	0.072716
2021-03-22	Lambda	Ecuador	0.5	11884	5942	17643054	33.679
2021-04-05	Lambda	Ecuador	0.0434783	11136	484	17643054	2.74329
2021-04-12	Lambda	Ecuador	0.216216	13729	2968	17643054	16.8225
2021-04-19	Lambda	Ecuador	0.030303	12816	388	17643054	2.19917
2021-04-26	Lambda	Ecuador	0.0909091	13937	1267	17643054	7.1813
2021-05-10	Lambda	Ecuador	0.10101	9833	993	17643054	5.62828
2021-05-17	Lambda	Ecuador	0.2	8722	1744	17643054	9.88491
2021-05-24	Lambda	Ecuador	0.0967742	6990	676	17643054	3.83154
2021-05-31	Lambda	Ecuador	0.185714	6512	1209	17643054	6.85256
2021-06-07	Lambda	Ecuador	0.103093	6581	678	17643054	3.84287
2021-06-14	Lambda	Ecuador	0.101266	7507	760	17643054	4.30764
2021-06-21	Lambda	Ecuador	0.272727	7895	2153	17643054	12.2031
2021-06-28	Lambda	Ecuador	0.183432	7806	1432	17643054	8.11651
2021-07-05	Lambda	Ecuador	0.101523	6204	630	17643054	3.57081
2021-07-12	Lambda	Ecuador	0.19195	7719	1482	17643054	8.39991
2021-07-19	Lambda	Ecuador	0.125461	4655	584	17643054	3.31008
2021-07-26	Lambda	Ecuador	0.0696203	6878	479	17643054	2.71495
2021-08-02	Lambda	Ecuador	0.0666667	4586	306	17643054	1.73439
2021-08-09	Lambda	Ecuador	0.05	2831	142	17643054	0.804849
2021-08-16	Lambda	Ecuador	0.0675105	3663	247	17643054	1.39998
2021-08-23	Lambda	Ecuador	0.0843373	2462	208	17643054	1.17893
2021-08-30	Lambda	Ecuador	0.0428571	2627	113	17643054	0.640479
2021-09-06	Lambda	Ecuador	0.0322581	1495	48	17643054	0.272062
2021-09-13	Lambda	Ecuador	0.0215054	1712	37	17643054	0.209714
2021-09-20	Lambda	Ecuador	0.0280374	1529	43	17643054	0.243722
2021-09-27	Lambda	Ecuador	0.00934579	2422	23	17643054	0.130363
2021-10-04	Lambda	Ecuador	0.0169492	1044	18	17643054	0.102023
2021-05-10	Lambda	Greater Antilles	0.021978	17429	383	39464796	0.970485
2021-05-17	Lambda	Greater Antilles	0.02	17531	351	39464796	0.8894
2021-07-26	Lambda	Greater Antilles	0.0243902	68147	1662	39464796	4.21135
2021-04-19	Lambda	Lesser Antilles	0.00446429	3226	14	3525875	0.397065
2021-05-31	Lambda	Lesser Antilles	0.114583	3850	441	3525875	12.5075
2021-07-19	Lambda	Lesser Antilles	0.0041841	5300	22	3525875	0.623959
2021-07-26	Lambda	Lesser Antilles	0.00363636	9260	34	3525875	0.9643
2021-08-09	Lambda	Lesser Antilles	0.0199275	15303	305	3525875	8.65034
2021-08-16	Lambda	Lesser Antilles	0.00447427	16515	74	3525875	2.09877
2021-08-30	Lambda	Lesser Antilles	0.00203252	11640	24	3525875	0.680682
2021-09-06	Lambda	Lesser Antilles	0.0037037	9398	35	3525875	0.992661
2021-10-18	Lambda	Lesser Antilles	0.0239521	6849	164	3525875	4.65133
2021-10-25	Lambda	Lesser Antilles	0.0425532	6021	256	3525875	7.26061
2021-11-01	Lambda	Lesser Antilles	0.0289017	5082	147	3525875	4.16918
2021-04-05	Lambda	Mexico	0.00159744	26233	42	128932753	0.0325751
2021-04-12	Lambda	Mexico	0.00625978	22693	142	128932753	0.110135
2021-04-19	Lambda	Mexico	0.0213465	20426	436	128932753	0.338161
2021-04-26	Lambda	Mexico	0.0153061	18046	276	128932753	0.214065
2021-05-03	Lambda	Mexico	0.00976139	16265	159	128932753	0.12332
2021-05-10	Lambda	Mexico	0.00870827	14138	123	128932753	0.0953986
2021-05-17	Lambda	Mexico	0.0102459	14328	147	128932753	0.114013
2021-05-24	Lambda	Mexico	0.00667557	14953	100	128932753	0.0775598
2021-05-31	Lambda	Mexico	0.0108153	16266	176	128932753	0.136505
2021-06-07	Lambda	Mexico	0.0196078	19662	386	128932753	0.299381
2021-06-14	Lambda	Mexico	0.026253	22918	602	128932753	0.46691
2021-06-21	Lambda	Mexico	0.0252572	30153	762	128932753	0.591006
2021-06-28	Lambda	Mexico	0.0192469	37698	726	128932753	0.563084
2021-07-05	Lambda	Mexico	0.012959	56182	728	128932753	0.564635
2021-07-12	Lambda	Mexico	0.00855615	79062	676	128932753	0.524304
2021-07-19	Lambda	Mexico	0.00789474	103612	818	128932753	0.634439
2021-07-26	Lambda	Mexico	0.00528402	121524	642	128932753	0.497934
2021-08-02	Lambda	Mexico	0.00460224	127668	588	128932753	0.456052
2021-08-09	Lambda	Mexico	0.0025663	133244	342	128932753	0.265255
2021-08-16	Lambda	Mexico	0.00212164	117852	250	128932753	0.1939
2020-12-14	Lambda	Peru	0.0188679	12854	243	32971854	0.736992
2020-12-21	Lambda	Peru	0.047619	10419	496	32971854	1.50431
2020-12-28	Lambda	Peru	0.0128205	11781	151	32971854	0.457966
2021-01-04	Lambda	Peru	0.0357143	14176	506	32971854	1.53464
2021-01-11	Lambda	Peru	0.242718	28292	6867	32971854	20.8269
2021-01-18	Lambda	Peru	0.260274	33371	8686	32971854	26.3437
2021-01-25	Lambda	Peru	0.482759	39084	18868	32971854	57.2246
2021-02-01	Lambda	Peru	0.170455	47456	8089	32971854	24.533
2021-02-08	Lambda	Peru	0.292683	46727	13676	32971854	41.4778
2021-02-15	Lambda	Peru	0.388889	48694	18937	32971854	57.4338
2021-02-22	Lambda	Peru	0.54321	47964	26055	32971854	79.0219
2021-03-01	Lambda	Peru	0.633588	41101	26041	32971854	78.9795
2021-03-08	Lambda	Peru	0.754967	42999	32463	32971854	98.4567
2021-03-15	Lambda	Peru	0.756757	52816	39969	32971854	121.222
2021-03-22	Lambda	Peru	0.671233	60194	40404	32971854	122.541
2021-03-29	Lambda	Peru	0.727273	52988	38537	32971854	116.878
2021-04-05	Lambda	Peru	0.771605	65806	50776	32971854	153.998
2021-04-12	Lambda	Peru	0.754545	57859	43657	32971854	132.407
2021-04-19	Lambda	Peru	0.766667	56524	43335	32971854	131.43
2021-04-26	Lambda	Peru	0.863415	50765	43831	32971854	132.935
2021-05-03	Lambda	Peru	0.751724	40141	30175	32971854	91.5175
2021-05-10	Lambda	Peru	0.810526	39540	32048	32971854	97.1981
2021-05-17	Lambda	Peru	0.699482	36255	25360	32971854	76.9141
2021-05-24	Lambda	Peru	0.822917	30800	25346	32971854	76.8716
2021-05-31	Lambda	Peru	0.812048	28740	23338	32971854	70.7816
2021-06-07	Lambda	Peru	0.75	20668	15501	32971854	47.0128
2021-06-14	Lambda	Peru	0.744108	25670	19101	32971854	57.9312
2021-06-21	Lambda	Peru	0.694581	19328	13425	32971854	40.7165
2021-06-28	Lambda	Peru	0.688623	17055	11744	32971854	35.6183
2021-07-05	Lambda	Peru	0.596091	15703	9360	32971854	28.3878
2021-07-12	Lambda	Peru	0.567568	13310	7554	32971854	22.9104
2021-07-19	Lambda	Peru	0.507299	10779	5468	32971854	16.5838
2021-07-26	Lambda	Peru	0.393258	8489	3338	32971854	10.1238
2021-08-02	Lambda	Peru	0.34153	12735	4349	32971854	13.19
2021-08-09	Lambda	Peru	0.349633	8706	3044	32971854	9.23212
2021-08-16	Lambda	Peru	0.289377	8401	2431	32971854	7.37296
2021-08-23	Lambda	Peru	0.251429	7184	1806	32971854	5.4774
2021-08-30	Lambda	Peru	0.214789	5713	1227	32971854	3.72136
2021-09-06	Lambda	Peru	0.170103	6195	1054	32971854	3.19667
2021-09-13	Lambda	Peru	0.118812	6092	724	32971854	2.19581
2021-09-20	Lambda	Peru	0.0889371	5842	520	32971854	1.5771
2021-09-27	Lambda	Peru	0.0774818	5886	456	32971854	1.383
2021-10-04	Lambda	Peru	0.0421546	5442	229	32971854	0.694532
2021-10-11	Lambda	Peru	0.0125945	5576	70	32971854	0.212302
2021-10-18	Lambda	Peru	0.0197531	5936	117	32971854	0.354848
2021-10-25	Lambda	Peru	0.00304878	5807	18	32971854	0.054592
2021-11-01	Lambda	Peru	0.0141176	5648	80	32971854	0.242631
2021-11-08	Lambda	Peru	0.00668151	6992	47	32971854	0.142546
2021-11-15	Lambda	Peru	0.0046729	9331	44	32971854	0.133447
2021-11-29	Lambda	Peru	0.00302115	9897	30	32971854	0.0909867
2021-12-06	Lambda	Peru	0.00331126	10200	34	32971854	0.103118
2021-12-13	Lambda	Peru	0.00404858	10893	44	32971854	0.133447
2021-12-20	Lambda	Peru	0.00223214	15068	34	32971854	0.103118
2022-01-10	Lambda	Peru	0.00183486	203849	374	32971854	1.1343
2021-04-12	Lambda	Uruguay	0.0243902	21020	513	3473730	14.768
2021-04-05	Lambda	Venezuela	0.5	9449	4724	28435940	16.6128
2021-05-03	Lambda	Venezuela	0.125	7684	960	28435940	3.37601
2021-05-10	Lambda	Venezuela	0.2	7682	1536	28435940	5.40161
2021-05-17	Lambda	Venezuela	0.0769231	7821	602	28435940	2.11704
2021-06-21	Lambda	Venezuela	0.272727	8936	2437	28435940	8.57014
2021-06-28	Lambda	Venezuela	0.0714286	8046	575	28435940	2.02209
2021-07-26	Lambda	Venezuela	0.111111	6962	774	28435940	2.72191
2021-11-08	Lambda	Venezuela	0.0714286	6428	459	28435940	1.61415
2021-04-26	Mu	Argentina	0.00763359	142003	1084	45195774	2.39845
2021-07-05	Mu	Argentina	0.0107527	106300	1143	45195774	2.529
2021-07-19	Mu	Argentina	0.00662252	90094	597	45195774	1.32092
2021-07-26	Mu	Argentina	0.00480769	84330	405	45195774	0.896101
2021-08-02	Mu	Argentina	0.00701754	78582	551	45195774	1.21914
2021-08-16	Mu	Argentina	0.0131004	51032	669	45195774	1.48023
2021-08-23	Mu	Argentina	0.0139535	36814	514	45195774	1.13727
2021-08-30	Mu	Argentina	0.00851064	26884	229	45195774	0.506685
2021-09-06	Mu	Argentina	0.00606061	18128	110	45195774	0.243386
2021-09-13	Mu	Argentina	0.0135135	13700	185	45195774	0.40933
2021-09-20	Mu	Argentina	0.0227273	10538	239	45195774	0.528811
2021-09-27	Mu	Argentina	0.00917431	8657	79	45195774	0.174795
2021-10-11	Mu	Argentina	0.00840336	8048	68	45195774	0.150457
2021-10-25	Mu	Argentina	0.0163488	8841	145	45195774	0.320826
2021-11-01	Mu	Argentina	0.00588235	8707	51	45195774	0.112842
2021-11-08	Mu	Argentina	0.012987	9571	124	45195774	0.274362
2021-11-15	Mu	Argentina	0.0191083	9260	177	45195774	0.39163
2021-11-22	Mu	Argentina	0.00490196	13792	68	45195774	0.150457
2021-12-13	Mu	Argentina	0.00208333	41660	87	45195774	0.192496
2021-02-01	Mu	Bolivia	0.142857	11731	1676	11673021	14.3579
2021-05-31	Mu	Bolivia	0.0666667	19020	1268	11673021	10.8627
2021-06-07	Mu	Bolivia	0.2	19613	3923	11673021	33.6074
2021-07-12	Mu	Bolivia	0.5	8119	4060	11673021	34.7811
2021-07-19	Mu	Bolivia	1	6261	6261	11673021	53.6365
2021-08-02	Mu	Bolivia	0.25	4190	1048	11673021	8.97797
2021-08-09	Mu	Bolivia	0.4	4435	1774	11673021	15.1974
2021-08-16	Mu	Bolivia	0.333333	4263	1421	11673021	12.1734
2021-09-20	Mu	Bolivia	0.5	1645	822	11673021	7.04188
2021-10-11	Mu	Bolivia	0.25	2742	686	11673021	5.8768
2021-05-17	Mu	Brazil	0.000473709	460905	218	212559417	0.10256
2021-05-31	Mu	Brazil	0.000399361	435825	174	212559417	0.0818595
2021-06-14	Mu	Brazil	0.000895255	508932	456	212559417	0.214528
2021-06-21	Mu	Brazil	0.000859845	503144	433	212559417	0.203708
2021-06-28	Mu	Brazil	0.000311139	355131	110	212559417	0.0517502
2021-07-05	Mu	Brazil	0.000809061	326978	265	212559417	0.124671
2021-07-12	Mu	Brazil	0.00140007	273445	383	212559417	0.180185
2021-07-26	Mu	Brazil	0.00125471	247321	310	212559417	0.145842
2021-08-02	Mu	Brazil	0.000672721	233924	157	212559417	0.0738617
2021-08-09	Mu	Brazil	0.000788644	198363	156	212559417	0.0733912
2021-08-16	Mu	Brazil	0.00141376	206345	292	212559417	0.137373
2021-08-30	Mu	Brazil	0.000298151	149259	45	212559417	0.0211706
2021-09-06	Mu	Brazil	0.000301477	111300	34	212559417	0.0159955
2021-11-29	Mu	Brazil	0.000646412	61384	40	212559417	0.0188183
2021-03-22	Mu	Central America	0.0128205	17172	220	50737447	0.433605
2021-03-29	Mu	Central America	0.021978	11620	255	50737447	0.502587
2021-04-05	Mu	Central America	0.0384615	22066	849	50737447	1.67332
2021-04-12	Mu	Central America	0.0319149	23979	765	50737447	1.50776
2021-04-19	Mu	Central America	0.031746	27323	867	50737447	1.7088
2021-04-26	Mu	Central America	0.010101	30989	313	50737447	0.616901
2021-05-03	Mu	Central America	0.0232558	30762	715	50737447	1.40922
2021-05-10	Mu	Central America	0.0537634	35441	1905	50737447	3.75462
2021-05-17	Mu	Central America	0.0470588	32504	1530	50737447	3.01552
2021-05-24	Mu	Central America	0.111842	31167	3486	50737447	6.87066
2021-05-31	Mu	Central America	0.101449	31332	3179	50737447	6.26559
2021-06-07	Mu	Central America	0.0754717	32715	2469	50737447	4.86623
2021-06-14	Mu	Central America	0.218978	33973	7439	50737447	14.6618
2021-06-21	Mu	Central America	0.131579	35756	4705	50737447	9.27323
2021-06-28	Mu	Central America	0.0913043	37947	3465	50737447	6.82928
2021-07-05	Mu	Central America	0.203125	41399	8409	50737447	16.5736
2021-07-12	Mu	Central America	0.182353	39650	7230	50737447	14.2498
2021-07-19	Mu	Central America	0.103333	43791	4525	50737447	8.91846
2021-07-26	Mu	Central America	0.175355	45489	7977	50737447	15.7221
2021-08-02	Mu	Central America	0.17608	47849	8425	50737447	16.6051
2021-08-09	Mu	Central America	0.200837	51667	10377	50737447	20.4523
2021-08-16	Mu	Central America	0.151659	58876	8929	50737447	17.5984
2021-08-23	Mu	Central America	0.245763	56302	13837	50737447	27.2718
2021-08-30	Mu	Central America	0.151042	54326	8205	50737447	16.1715
2021-09-06	Mu	Central America	0.0918919	54470	5005	50737447	9.86451
2021-09-13	Mu	Central America	0.128492	44647	5737	50737447	11.3072
2021-09-20	Mu	Central America	0.0945946	49290	4663	50737447	9.19045
2021-09-27	Mu	Central America	0.0379747	37036	1406	50737447	2.77113
2021-10-04	Mu	Central America	0.015625	30918	483	50737447	0.95196
2021-10-11	Mu	Central America	0.0372671	24338	907	50737447	1.78763
2021-10-18	Mu	Central America	0.0229008	18521	424	50737447	0.835675
2021-11-01	Mu	Central America	0.0209424	12496	262	50737447	0.516384
2021-11-08	Mu	Central America	0.0147059	10548	155	50737447	0.305494
2021-04-26	Mu	Chile	0.00340136	41384	141	19116201	0.737594
2021-05-24	Mu	Chile	0.0132743	47589	632	19116201	3.3061
2021-05-31	Mu	Chile	0.0041841	50449	211	19116201	1.10378
2021-06-14	Mu	Chile	0.00613497	40545	249	19116201	1.30256
2021-06-28	Mu	Chile	0.0211416	22681	480	19116201	2.51096
2021-07-05	Mu	Chile	0.0381679	17694	675	19116201	3.53104
2021-07-12	Mu	Chile	0.0262391	12401	325	19116201	1.70013
2021-07-19	Mu	Chile	0.00401606	9298	37	19116201	0.193553
2021-07-26	Mu	Chile	0.0511364	7765	397	19116201	2.07677
2021-08-02	Mu	Chile	0.112798	6421	724	19116201	3.78736
2021-08-09	Mu	Chile	0.136802	5829	797	19116201	4.16924
2021-08-16	Mu	Chile	0.181818	4624	841	19116201	4.39941
2021-08-23	Mu	Chile	0.249534	4013	1001	19116201	5.2364
2021-08-30	Mu	Chile	0.249584	3262	814	19116201	4.25817
2021-09-06	Mu	Chile	0.175595	2980	523	19116201	2.7359
2021-09-13	Mu	Chile	0.132174	3398	449	19116201	2.34879
2021-09-20	Mu	Chile	0.0942249	4281	403	19116201	2.10816
2021-09-27	Mu	Chile	0.0705623	4852	342	19116201	1.78906
2021-10-04	Mu	Chile	0.0434783	5831	254	19116201	1.32872
2021-10-11	Mu	Chile	0.0301109	8317	250	19116201	1.30779
2021-10-18	Mu	Chile	0.0122699	11078	136	19116201	0.711438
2021-10-25	Mu	Chile	0.00916031	13220	121	19116201	0.632971
2021-11-01	Mu	Chile	0.0156522	14141	221	19116201	1.15609
2021-11-08	Mu	Chile	0.0115473	17292	200	19116201	1.04623
2021-12-13	Mu	Chile	0.00167224	8972	15	19116201	0.0784675
2020-12-14	Mu	Colombia	0.03125	78990	2468	50882891	4.85035
2021-01-04	Mu	Colombia	0.0208333	104955	2187	50882891	4.2981
2021-01-11	Mu	Colombia	0.0425532	119671	5092	50882891	10.0073
2021-02-15	Mu	Colombia	0.0769231	31902	2454	50882891	4.82284
2021-02-22	Mu	Colombia	0.227273	26117	5936	50882891	11.666
2021-03-01	Mu	Colombia	0.196078	25110	4924	50882891	9.67712
2021-03-08	Mu	Colombia	0.325581	25837	8412	50882891	16.5321
2021-03-15	Mu	Colombia	0.194444	32105	6243	50882891	12.2694
2021-03-22	Mu	Colombia	0.298246	44404	13243	50882891	26.0264
2021-03-29	Mu	Colombia	0.423077	61606	26064	50882891	51.2235
2021-04-05	Mu	Colombia	0.387368	81518	31577	50882891	62.0582
2021-04-12	Mu	Colombia	0.322767	117361	37880	50882891	74.4455
2021-04-19	Mu	Colombia	0.445455	121198	53988	50882891	106.102
2021-04-26	Mu	Colombia	0.40553	120472	48855	50882891	96.0146
2021-05-03	Mu	Colombia	0.5	107790	53895	50882891	105.92
2021-05-10	Mu	Colombia	0.502793	117797	59228	50882891	116.401
2021-05-17	Mu	Colombia	0.561538	107454	60340	50882891	118.586
2021-05-24	Mu	Colombia	0.573529	152274	87334	50882891	171.637
2021-05-31	Mu	Colombia	0.731707	183956	134602	50882891	264.533
2021-06-07	Mu	Colombia	0.752941	177688	133789	50882891	262.935
2021-06-14	Mu	Colombia	0.741259	192643	142798	50882891	280.641
2021-06-21	Mu	Colombia	0.708333	208992	148036	50882891	290.935
2021-06-28	Mu	Colombia	0.849593	197890	168126	50882891	330.418
2021-07-05	Mu	Colombia	0.85214	168307	143421	50882891	281.865
2021-07-12	Mu	Colombia	0.721053	128723	92816	50882891	182.411
2021-07-19	Mu	Colombia	0.807095	95538	77108	50882891	151.54
2021-07-26	Mu	Colombia	0.770781	68522	52815	50882891	103.797
2021-08-02	Mu	Colombia	0.74883	49314	36928	50882891	72.5745
2021-08-09	Mu	Colombia	0.67867	29995	20357	50882891	40.0076
2021-08-16	Mu	Colombia	0.596737	22268	13288	50882891	26.1149
2021-08-23	Mu	Colombia	0.539535	16407	8852	50882891	17.3968
2021-08-30	Mu	Colombia	0.475728	13676	6506	50882891	12.7862
2021-09-06	Mu	Colombia	0.311558	11598	3613	50882891	7.10062
2021-09-13	Mu	Colombia	0.512953	10673	5475	50882891	10.76
2021-09-20	Mu	Colombia	0.256318	11002	2820	50882891	5.54214
2021-09-27	Mu	Colombia	0.216216	10388	2246	50882891	4.41406
2021-10-04	Mu	Colombia	0.122881	10077	1238	50882891	2.43304
2021-10-11	Mu	Colombia	0.0954774	9515	908	50882891	1.78449
2021-10-18	Mu	Colombia	0.0874636	9448	826	50882891	1.62334
2021-10-25	Mu	Colombia	0.0771513	10996	848	50882891	1.66657
2021-11-01	Mu	Colombia	0.0537383	12304	661	50882891	1.29906
2021-11-08	Mu	Colombia	0.0466472	16354	763	50882891	1.49952
2021-11-15	Mu	Colombia	0.0328467	16077	528	50882891	1.03768
2021-11-22	Mu	Colombia	0.0123457	17765	219	50882891	0.4304
2021-11-29	Mu	Colombia	0.0167224	15810	264	50882891	0.518838
2021-12-06	Mu	Colombia	0.0227273	12521	285	50882891	0.56011
2021-12-13	Mu	Colombia	0.00956938	13777	132	50882891	0.259419
2022-01-10	Mu	Colombia	0.00147275	211447	311	50882891	0.611207
2021-05-03	Mu	Ecuador	0.025	12997	325	17643054	1.84208
2021-05-10	Mu	Ecuador	0.020202	9833	199	17643054	1.12792
2021-05-31	Mu	Ecuador	0.0142857	6512	93	17643054	0.52712
2021-06-07	Mu	Ecuador	0.0618557	6581	407	17643054	2.30686
2021-06-14	Mu	Ecuador	0.139241	7507	1045	17643054	5.92301
2021-06-21	Mu	Ecuador	0.136364	7895	1077	17643054	6.10439
2021-06-28	Mu	Ecuador	0.183432	7806	1432	17643054	8.11651
2021-07-05	Mu	Ecuador	0.213198	6204	1323	17643054	7.4987
2021-07-12	Mu	Ecuador	0.167183	7719	1290	17643054	7.31166
2021-07-19	Mu	Ecuador	0.239852	4655	1117	17643054	6.3311
2021-07-26	Mu	Ecuador	0.202532	6878	1393	17643054	7.89546
2021-08-02	Mu	Ecuador	0.186667	4586	856	17643054	4.85177
2021-08-09	Mu	Ecuador	0.325	2831	920	17643054	5.21452
2021-08-16	Mu	Ecuador	0.270042	3663	989	17643054	5.60561
2021-08-23	Mu	Ecuador	0.168675	2462	415	17643054	2.3522
2021-08-30	Mu	Ecuador	0.221429	2627	582	17643054	3.29875
2021-09-06	Mu	Ecuador	0.225806	1495	338	17643054	1.91577
2021-09-13	Mu	Ecuador	0.0967742	1712	166	17643054	0.94088
2021-09-20	Mu	Ecuador	0.0654206	1529	100	17643054	0.566795
2021-09-27	Mu	Ecuador	0.0280374	2422	68	17643054	0.385421
2021-10-04	Mu	Ecuador	0.0677966	1044	71	17643054	0.402425
2021-10-18	Mu	Ecuador	0.0714286	2049	146	17643054	0.827521
2021-11-08	Mu	Ecuador	0.0537634	2312	124	17643054	0.702826
2021-11-15	Mu	Ecuador	0.0608696	2513	153	17643054	0.867197
2021-11-22	Mu	Ecuador	0.05	2404	120	17643054	0.680154
2021-12-13	Mu	Ecuador	0.0212766	3586	76	17643054	0.430764
2021-05-03	Mu	Greater Antilles	0.125	14061	1758	39464796	4.4546
2021-05-10	Mu	Greater Antilles	0.285714	17429	4980	39464796	12.6188
2021-05-17	Mu	Greater Antilles	0.273333	17531	4792	39464796	12.1425
2021-05-24	Mu	Greater Antilles	0.1875	18490	3467	39464796	8.78504
2021-05-31	Mu	Greater Antilles	0.625	18791	11744	39464796	29.7582
2021-06-07	Mu	Greater Antilles	0.272727	17895	4880	39464796	12.3655
2021-06-14	Mu	Greater Antilles	0.75	20031	15023	39464796	38.0668
2021-06-21	Mu	Greater Antilles	0.454545	21825	9920	39464796	25.1363
2021-06-28	Mu	Greater Antilles	0.75	29129	21847	39464796	55.3582
2021-07-05	Mu	Greater Antilles	0.5	40283	20142	39464796	51.0379
2021-07-12	Mu	Greater Antilles	0.375	48925	18347	39464796	46.4895
2021-07-19	Mu	Greater Antilles	0.294118	56988	16761	39464796	42.4708
2021-07-26	Mu	Greater Antilles	0.365854	68147	24932	39464796	63.1753
2021-08-02	Mu	Greater Antilles	0.097561	72674	7090	39464796	17.9654
2021-08-09	Mu	Greater Antilles	0.142857	70828	10118	39464796	25.638
2021-10-11	Mu	Greater Antilles	0.0157068	24178	380	39464796	0.962883
2021-03-22	Mu	Lesser Antilles	0.00970874	3107	30	3525875	0.850853
2021-04-19	Mu	Lesser Antilles	0.00446429	3226	14	3525875	0.397065
2021-04-26	Mu	Lesser Antilles	0.00869565	3538	31	3525875	0.879214
2021-05-03	Mu	Lesser Antilles	0.0142349	3688	52	3525875	1.47481
2021-05-10	Mu	Lesser Antilles	0.0658683	4120	271	3525875	7.68604
2021-05-17	Mu	Lesser Antilles	0.0173913	4547	79	3525875	2.24058
2021-05-24	Mu	Lesser Antilles	0.111732	4607	515	3525875	14.6063
2021-05-31	Mu	Lesser Antilles	0.302083	3850	1163	3525875	32.9847
2021-06-07	Mu	Lesser Antilles	0.0752688	2954	222	3525875	6.29631
2021-06-14	Mu	Lesser Antilles	0.0322581	2777	90	3525875	2.55256
2021-06-21	Mu	Lesser Antilles	0.0833333	2115	176	3525875	4.99167
2021-06-28	Mu	Lesser Antilles	0.12	1922	231	3525875	6.55157
2021-07-05	Mu	Lesser Antilles	0.0614035	2798	172	3525875	4.87822
2021-07-12	Mu	Lesser Antilles	0.0608108	5089	309	3525875	8.76378
2021-07-19	Mu	Lesser Antilles	0.0292887	5300	155	3525875	4.39607
2021-07-26	Mu	Lesser Antilles	0.0145455	9260	135	3525875	3.82884
2021-08-02	Mu	Lesser Antilles	0.011257	10589	119	3525875	3.37505
2021-08-09	Mu	Lesser Antilles	0.00543478	15303	83	3525875	2.35403
2021-08-16	Mu	Lesser Antilles	0.00447427	16515	74	3525875	2.09877
2021-08-23	Mu	Lesser Antilles	0.00724638	14366	104	3525875	2.94962
2021-08-30	Mu	Lesser Antilles	0.0142276	11640	166	3525875	4.70805
2021-09-06	Mu	Lesser Antilles	0.0037037	9398	35	3525875	0.992661
2021-09-13	Mu	Lesser Antilles	0.0201729	8210	166	3525875	4.70805
2021-09-20	Mu	Lesser Antilles	0.00286533	7689	22	3525875	0.623959
2021-09-27	Mu	Lesser Antilles	0.00429185	6735	29	3525875	0.822491
2021-10-18	Mu	Lesser Antilles	0.011976	6849	82	3525875	2.32566
2021-04-19	Mu	Mexico	0.00656814	20426	134	128932753	0.10393
2021-04-26	Mu	Mexico	0.00510204	18046	92	128932753	0.071355
2021-05-03	Mu	Mexico	0.016269	16265	265	128932753	0.205534
2021-05-10	Mu	Mexico	0.0145138	14138	205	128932753	0.158998
2021-05-17	Mu	Mexico	0.0245902	14328	352	128932753	0.273011
2021-05-24	Mu	Mexico	0.0173565	14953	260	128932753	0.201656
2021-05-31	Mu	Mexico	0.0224626	16266	365	128932753	0.283093
2021-06-07	Mu	Mexico	0.0245098	19662	482	128932753	0.373838
2021-06-14	Mu	Mexico	0.0238663	22918	547	128932753	0.424252
2021-06-21	Mu	Mexico	0.0346118	30153	1044	128932753	0.809724
2021-06-28	Mu	Mexico	0.0460251	37698	1735	128932753	1.34566
2021-07-05	Mu	Mexico	0.0691145	56182	3883	128932753	3.01165
2021-07-12	Mu	Mexico	0.0449198	79062	3551	128932753	2.75415
2021-07-19	Mu	Mexico	0.0243421	103612	2522	128932753	1.95606
2021-07-26	Mu	Mexico	0.014531	121524	1766	128932753	1.36971
2021-08-02	Mu	Mexico	0.0151216	127668	1931	128932753	1.49768
2021-08-09	Mu	Mexico	0.00427716	133244	570	128932753	0.442091
2021-08-16	Mu	Mexico	0.00565771	117852	667	128932753	0.517324
2021-08-23	Mu	Mexico	0.00325027	101607	330	128932753	0.255947
2021-08-30	Mu	Mexico	0.00167785	86476	145	128932753	0.112462
2021-09-06	Mu	Mexico	0.000924214	74640	69	128932753	0.0535163
2021-09-13	Mu	Mexico	0.000985222	56978	56	128932753	0.0434335
2021-09-20	Mu	Mexico	0.000770416	56869	44	128932753	0.0341263
2021-11-08	Mu	Mexico	0.00147059	18774	28	128932753	0.0217167
2021-05-10	Mu	Peru	0.00526316	39540	208	32971854	0.630841
2021-05-17	Mu	Peru	0.0103627	36255	376	32971854	1.14037
2021-05-31	Mu	Peru	0.00481928	28740	139	32971854	0.421572
2021-06-07	Mu	Peru	0.00765306	20668	158	32971854	0.479197
2021-06-14	Mu	Peru	0.003367	25670	86	32971854	0.260829
2021-06-21	Mu	Peru	0.0295567	19328	571	32971854	1.73178
2021-06-28	Mu	Peru	0.011976	17055	204	32971854	0.61871
2021-07-05	Mu	Peru	0.019544	15703	307	32971854	0.931097
2021-07-12	Mu	Peru	0.027027	13310	360	32971854	1.09184
2021-07-19	Mu	Peru	0.0437956	10779	472	32971854	1.43152
2021-07-26	Mu	Peru	0.0617978	8489	525	32971854	1.59227
2021-08-02	Mu	Peru	0.068306	12735	870	32971854	2.63861
2021-08-09	Mu	Peru	0.0684597	8706	596	32971854	1.8076
2021-08-16	Mu	Peru	0.0586081	8401	492	32971854	1.49218
2021-08-23	Mu	Peru	0.06	7184	431	32971854	1.30718
2021-08-30	Mu	Peru	0.0492958	5713	282	32971854	0.855275
2021-09-06	Mu	Peru	0.0335052	6195	208	32971854	0.630841
2021-09-13	Mu	Peru	0.0455446	6092	277	32971854	0.84011
2021-09-20	Mu	Peru	0.032538	5842	190	32971854	0.576249
2021-09-27	Mu	Peru	0.0556901	5886	328	32971854	0.994788
2021-10-04	Mu	Peru	0.028103	5442	153	32971854	0.464032
2021-10-11	Mu	Peru	0.0125945	5576	70	32971854	0.212302
2021-10-18	Mu	Peru	0.00987654	5936	59	32971854	0.17894
2021-10-25	Mu	Peru	0.0182927	5807	106	32971854	0.321486
2021-11-01	Mu	Peru	0.00941176	5648	53	32971854	0.160743
2021-11-08	Mu	Peru	0.0200445	6992	140	32971854	0.424605
2021-11-15	Mu	Peru	0.00233645	9331	22	32971854	0.0667236
2021-11-22	Mu	Peru	0.00539084	9870	53	32971854	0.160743
2021-11-29	Mu	Peru	0.00302115	9897	30	32971854	0.0909867
2021-01-18	Mu	Venezuela	0.25	3939	985	28435940	3.46393
2021-05-03	Mu	Venezuela	0.375	7684	2882	28435940	10.1351
2021-05-17	Mu	Venezuela	0.384615	7821	3008	28435940	10.5782
2021-06-21	Mu	Venezuela	0.363636	8936	3249	28435940	11.4257
2021-06-28	Mu	Venezuela	0.428571	8046	3448	28435940	12.1255
2021-07-05	Mu	Venezuela	0.222222	7347	1633	28435940	5.74273
2021-07-12	Mu	Venezuela	0.571429	7974	4557	28435940	16.0255
2021-07-26	Mu	Venezuela	0.444444	6962	3094	28435940	10.8806
2021-08-02	Mu	Venezuela	0.333333	6349	2116	28435940	7.44129
2021-08-09	Mu	Venezuela	0.2	6070	1214	28435940	4.26925
2021-08-16	Mu	Venezuela	0.666667	6457	4305	28435940	15.1393
2021-08-23	Mu	Venezuela	0.75	7530	5648	28435940	19.8622
2021-09-06	Mu	Venezuela	0.333333	7500	2500	28435940	8.79169
2021-09-27	Mu	Venezuela	0.636364	9966	6342	28435940	22.3028
2021-10-04	Mu	Venezuela	0.3	10260	3078	28435940	10.8243
2021-10-11	Mu	Venezuela	0.4	9147	3659	28435940	12.8675
2021-10-18	Mu	Venezuela	0.25	8254	2064	28435940	7.25842
2021-10-25	Mu	Venezuela	0.6	6572	3943	28435940	13.8663
2021-11-08	Mu	Venezuela	0.0714286	6428	459	28435940	1.61415
2021-11-15	Mu	Venezuela	0.142857	5541	792	28435940	2.78521
2021-11-22	Mu	Venezuela	0.166667	5605	934	28435940	3.28458
2021-12-06	Mu	Venezuela	0.222222	3754	834	28435940	2.93291
2021-12-13	Mu	Venezuela	0.166667	3341	557	28435940	1.95879

## Sheet: Figure3A_flow
location	date	mean_outflow	mean_inflow	total_flow	outflow_over_total	inflow_over_total	variant
Brazil	2021-03-01	18.8024	0.861265	19.6637	0.9562	0.0437997	Gamma
Central America	2021-03-01	3.12764	7.44395	10.5716	0.295853	0.704147	Gamma
Bolivia	2021-03-01	1.68036	1.59822	3.27858	0.512525	0.487475	Gamma
Paraguay	2021-03-01	2.18202	2.21421	4.39623	0.496339	0.503661	Gamma
Colombia	2021-03-01	6.26637	5.70699	11.9734	0.523359	0.476641	Gamma
Greater Antilles	2021-03-01	2.63485	4.25971	6.89456	0.382164	0.617836	Gamma
Venezuela	2021-03-01	5.59378	1.08213	6.67592	0.837905	0.162095	Gamma
Peru	2021-03-01	1.24195	2.16537	3.40733	0.364495	0.635505	Gamma
Argentina	2021-03-01	1.56604	7.91676	9.4828	0.165145	0.834855	Gamma
Ecuador	2021-03-01	1.6859	3.80022	5.48613	0.307303	0.692697	Gamma
Mexico	2021-03-01	1.54606	4.94229	6.48835	0.238283	0.761717	Gamma
Guyanas	2021-03-01	0.1563	1.2242	1.3805	0.11322	0.88678	Gamma
Lucayan Archipelago and Bermuda	2021-03-01	0.08	0.233074	0.313074	0.25553	0.74447	Gamma
Lesser Antilles	2021-03-01	1.15247	4.35405	5.50652	0.209291	0.790709	Gamma
Chile	2021-03-01	3.13319	1.69478	4.82797	0.648966	0.351034	Gamma
Uruguay	2021-03-01	0.529412	1.68368	2.2131	0.239218	0.760782	Gamma
Brazil	2021-02-01	24.5771	0.54606	25.1232	0.978265	0.0217353	Gamma
Central America	2021-02-01	2.47281	3.92675	6.39956	0.386403	0.613597	Gamma
Bolivia	2021-02-01	1.202	2.48058	3.68257	0.326401	0.673599	Gamma
Paraguay	2021-02-01	1.1121	2.50721	3.61931	0.307268	0.692732	Gamma
Colombia	2021-02-01	1.92009	4.24306	6.16315	0.311543	0.688457	Gamma
Greater Antilles	2021-02-01	0.889012	3.40511	4.29412	0.20703	0.79297	Gamma
Venezuela	2021-02-01	4.71032	0.495006	5.20533	0.904904	0.0950959	Gamma
Peru	2021-02-01	1.77358	1.61376	3.38735	0.523591	0.476409	Gamma
Argentina	2021-02-01	0.829079	5.22309	6.05216	0.136989	0.863011	Gamma
Ecuador	2021-02-01	0.652608	3.58935	4.24195	0.153846	0.846154	Gamma
Mexico	2021-02-01	0.512764	5.18868	5.70144	0.0899358	0.910064	Gamma
Guyanas	2021-02-01	0.105263	1.98668	2.09194	0.0503183	0.949682	Gamma
Lucayan Archipelago and Bermuda	2021-02-01	0.056	0.0377358	0.0937358	0.597424	0.402576	Gamma
Lesser Antilles	2021-02-01	0.569507	2.03108	2.60058	0.218992	0.781008	Gamma
Chile	2021-02-01	1.101	2.40178	3.50277	0.314322	0.685678	Gamma
Uruguay	2021-02-01	0.382353	3.05327	3.43563	0.111291	0.888709	Gamma
Brazil	2021-04-01	11.3052	0.955605	12.2608	0.92206	0.0779397	Gamma
Central America	2021-04-01	2.59156	4.95117	7.54273	0.343584	0.656416	Gamma
Bolivia	2021-04-01	0.809101	1.20533	2.01443	0.401653	0.598347	Gamma
Paraguay	2021-04-01	0.851276	1.88457	2.73585	0.311156	0.688844	Gamma
Colombia	2021-04-01	5.20533	4.70477	9.9101	0.525255	0.474745	Gamma
Greater Antilles	2021-04-01	2.94784	2.58491	5.53274	0.532798	0.467202	Gamma
Venezuela	2021-04-01	2.80244	1.02886	3.8313	0.73146	0.26854	Gamma
Peru	2021-04-01	0.875694	0.81798	1.69367	0.517038	0.482962	Gamma
Argentina	2021-04-01	2.01776	2.85017	4.86792	0.414501	0.585499	Gamma
Ecuador	2021-04-01	1.60044	4.35294	5.95339	0.268829	0.731171	Gamma
Mexico	2021-04-01	1.53052	3.26637	4.79689	0.319065	0.680935	Gamma
Guyanas	2021-04-01	0.15949	0.561598	0.721088	0.221179	0.778821	Gamma
Lucayan Archipelago and Bermuda	2021-04-01	0.16	0.309656	0.469656	0.340675	0.659325	Gamma
Lesser Antilles	2021-04-01	1.00448	3.66926	4.67374	0.214921	0.785079	Gamma
Chile	2021-04-01	2.35627	2.61154	4.96781	0.474307	0.525693	Gamma
Uruguay	2021-04-01	0.326087	0.54939	0.875477	0.372468	0.627532	Gamma
Brazil	2021-07-01	4.5838	0.986681	5.57048	0.822873	0.177127	Gamma
Central America	2021-07-01	1.00333	2.75472	3.75805	0.266982	0.733018	Gamma
Bolivia	2021-07-01	0.45727	1.19867	1.65594	0.276139	0.723861	Gamma
Paraguay	2021-07-01	0.54495	0.322974	0.867925	0.627877	0.372123	Gamma
Colombia	2021-07-01	1.32186	2.67037	3.99223	0.331109	0.668891	Gamma
Greater Antilles	2021-07-01	0.17869	0.253052	0.431743	0.413882	0.586118	Gamma
Venezuela	2021-07-01	0.870144	0.224195	1.09434	0.795132	0.204868	Gamma
Peru	2021-07-01	2.62264	0.0776915	2.70033	0.971229	0.0287711	Gamma
Argentina	2021-07-01	1.01554	0.651498	1.66704	0.609188	0.390812	Gamma
Ecuador	2021-07-01	0.443951	2.70588	3.14983	0.140944	0.859056	Gamma
Mexico	2021-07-01	1.27081	1.01887	2.28968	0.555017	0.444983	Gamma
Guyanas	2021-07-01	0.15311	0.223085	0.376196	0.406996	0.593004	Gamma
Lucayan Archipelago and Bermuda	2021-07-01	0.12	0.0355161	0.155516	0.771624	0.228376	Gamma
Lesser Antilles	2021-07-01	0.183857	0.315205	0.499062	0.368404	0.631596	Gamma
Chile	2021-07-01	0.885683	2.10211	2.98779	0.296434	0.703566	Gamma
Uruguay	2021-07-01	0.0652174	0.0199778	0.0851952	0.765506	0.234494	Gamma
Brazil	2021-06-01	6.28968	0.967814	7.25749	0.866646	0.133354	Gamma
Central America	2021-06-01	1.4162	3.17758	4.59378	0.308287	0.691713	Gamma
Bolivia	2021-06-01	0.72808	0.957825	1.6859	0.431863	0.568137	Gamma
Paraguay	2021-06-01	0.884573	0.54939	1.43396	0.616873	0.383127	Gamma
Colombia	2021-06-01	1.72031	3.23196	4.95228	0.347378	0.652622	Gamma
Greater Antilles	2021-06-01	0.328524	0.27636	0.604883	0.543119	0.456881	Gamma
Venezuela	2021-06-01	1.37958	0.259711	1.63929	0.841571	0.158429	Gamma
Peru	2021-06-01	2.98335	0.603774	3.58713	0.831683	0.168317	Gamma
Argentina	2021-06-01	1.35072	0.988901	2.33962	0.577324	0.422676	Gamma
Ecuador	2021-06-01	0.82242	3.33407	4.15649	0.197864	0.802136	Gamma
Mexico	2021-06-01	1.66593	1.33074	2.99667	0.555926	0.444074	Gamma
Guyanas	2021-06-01	0.177033	0.230855	0.407888	0.434025	0.565975	Gamma
Lucayan Archipelago and Bermuda	2021-06-01	0.16	0.214206	0.374206	0.427571	0.572429	Gamma
Lesser Antilles	2021-06-01	0.482063	2.2131	2.69516	0.178862	0.821138	Gamma
Chile	2021-06-01	0.973363	2.92453	3.89789	0.249715	0.750285	Gamma
Uruguay	2021-06-01	0.132992	0.0199778	0.15297	0.869401	0.130599	Gamma
Brazil	2021-01-01	22.4528	0.872364	23.3252	0.9626	0.0374001	Gamma
Central America	2021-01-01	0.601554	1.53718	2.13873	0.281266	0.718734	Gamma
Bolivia	2021-01-01	0.125416	2.66815	2.79356	0.0448947	0.955105	Gamma
Paraguay	2021-01-01	0.27636	1.74695	2.02331	0.136588	0.863412	Gamma
Colombia	2021-01-01	1.13762	1.96448	3.10211	0.366726	0.633274	Gamma
Greater Antilles	2021-01-01	0.153163	1.91676	2.06992	0.0739946	0.926005	Gamma
Venezuela	2021-01-01	1.25194	0.722531	1.97447	0.634064	0.365936	Gamma
Peru	2021-01-01	2.62597	1.46726	4.09323	0.64154	0.35846	Gamma
Argentina	2021-01-01	0.628191	2.27303	2.90122	0.216526	0.783474	Gamma
Ecuador	2021-01-01	0.0621532	2.60821	2.67037	0.0232751	0.976725	Gamma
Mexico	2021-01-01	0.193119	4.02331	4.21643	0.0458015	0.954198	Gamma
Guyanas	2021-01-01	0.0255183	1.19534	1.22086	0.020902	0.979098	Gamma
Lucayan Archipelago and Bermuda	2021-01-01	0.016	0.00776915	0.0237691	0.673142	0.326858	Gamma
Lesser Antilles	2021-01-01	0.073991	2.00333	2.07732	0.0356185	0.964382	Gamma
Chile	2021-01-01	0.288568	2.8535	3.14206	0.0918403	0.90816	Gamma
Uruguay	2021-01-01	0.0652174	2.08657	2.15179	0.0303085	0.969692	Gamma
Brazil	2021-05-01	8.60932	1.1576	9.76693	0.881477	0.118523	Gamma
Central America	2021-05-01	2.3374	3.52497	5.86238	0.398713	0.601287	Gamma
Bolivia	2021-05-01	0.669256	1.37514	2.0444	0.327362	0.672638	Gamma
Paraguay	2021-05-01	0.592675	0.90899	1.50166	0.394678	0.605322	Gamma
Colombia	2021-05-01	2.64373	4.15982	6.80355	0.388581	0.611419	Gamma
Greater Antilles	2021-05-01	1.85794	1.19645	3.05438	0.608285	0.391715	Gamma
Venezuela	2021-05-01	2.19312	0.523862	2.71698	0.80719	0.19281	Gamma
Peru	2021-05-01	1.39734	0.956715	2.35405	0.593588	0.406412	Gamma
Argentina	2021-05-01	2.07769	0.700333	2.77802	0.747903	0.252097	Gamma
Ecuador	2021-05-01	1.64595	3.98113	5.62708	0.292505	0.707495	Gamma
Mexico	2021-05-01	1.56826	2.2364	3.80466	0.412194	0.587806	Gamma
Guyanas	2021-05-01	0.210526	0.216426	0.426953	0.493091	0.506909	Gamma
Lucayan Archipelago and Bermuda	2021-05-01	0.192	0.288568	0.480568	0.399527	0.600473	Gamma
Lesser Antilles	2021-05-01	0.930493	3.20311	4.1336	0.225105	0.774895	Gamma
Chile	2021-05-01	0.990011	3.20755	4.19756	0.235854	0.764146	Gamma
Uruguay	2021-05-01	0.195652	0.209767	0.405419	0.482592	0.517408	Gamma
Brazil	2021-08-01	3.23529	0.620422	3.85572	0.83909	0.16091	Gamma
Central America	2021-08-01	0.467259	2.07658	2.54384	0.183682	0.816318	Gamma
Bolivia	2021-08-01	0.139845	0.462819	0.602664	0.232044	0.767956	Gamma
Paraguay	2021-08-01	0.0233074	0.234184	0.257492	0.0905172	0.909483	Gamma
Colombia	2021-08-01	0.754717	2.02442	2.77913	0.271565	0.728435	Gamma
Greater Antilles	2021-08-01	0.112098	0.207547	0.319645	0.350694	0.649306	Gamma
Venezuela	2021-08-01	0.672586	0.0221976	0.694784	0.968051	0.0319489	Gamma
Peru	2021-08-01	1.91787	0.0588235	1.97669	0.970241	0.0297586	Gamma
Argentina	2021-08-01	0.322974	0.115427	0.438402	0.736709	0.263291	Gamma
Ecuador	2021-08-01	0.431743	1.10433	1.53607	0.281069	0.718931	Gamma
Mexico	2021-08-01	0.398446	0.376249	0.774695	0.514327	0.485673	Gamma
Guyanas	2021-08-01	0.15311	0.221976	0.375086	0.4082	0.5918	Gamma
Lucayan Archipelago and Bermuda	2021-08-01	0.128	0.00665927	0.134659	0.950547	0.0494527	Gamma
Lesser Antilles	2021-08-01	0.113229	0.0155383	0.128767	0.87933	0.12067	Gamma
Chile	2021-08-01	0.537181	1.76138	2.29856	0.233704	0.766296	Gamma
Uruguay	2021-08-01	0.0805627	0.0110988	0.0916614	0.878916	0.121084	Gamma
Brazil	2020-12-01	13.828	0.172031	14	0.987712	0.0122879	Gamma
Central America	2020-12-01	0.0865705	0.994451	1.08102	0.0800821	0.919918	Gamma
Bolivia	2020-12-01	0.0188679	1.01887	1.03774	0.0181818	0.981818	Gamma
Paraguay	2020-12-01	0.0388457	2.04661	2.08546	0.0186269	0.981373	Gamma
Colombia	2020-12-01	0.220866	1.98668	2.20755	0.10005	0.89995	Gamma
Greater Antilles	2020-12-01	0.0199778	0.590455	0.610433	0.0327273	0.967273	Gamma
Venezuela	2020-12-01	0.106548	0.941176	1.04772	0.101695	0.898305	Gamma
Peru	2020-12-01	0.851276	1.08657	1.93785	0.43929	0.56071	Gamma
Argentina	2020-12-01	0.552719	2.20644	2.75916	0.200322	0.799678	Gamma
Ecuador	2020-12-01	0.00665927	0.391787	0.398446	0.0167131	0.983287	Gamma
Mexico	2020-12-01	0.0266371	0.750277	0.776915	0.0342857	0.965714	Gamma
Guyanas	2020-12-01	0.00318979	0.602664	0.605853	0.00526496	0.994735	Gamma
Lucayan Archipelago and Bermuda	2020-12-01	0.016	0.00332963	0.0193296	0.827745	0.172255	Gamma
Lesser Antilles	2020-12-01	0.00784753	0.572697	0.580545	0.0135175	0.986482	Gamma
Chile	2020-12-01	0.214206	1.42175	1.63596	0.130936	0.869064	Gamma
Uruguay	2020-12-01	0.0140665	1.20977	1.22383	0.0114938	0.988506	Gamma
Brazil	2021-09-01	1.48835	0.395117	1.88346	0.790218	0.209782	Gamma
Central America	2021-09-01	0.27303	0.974473	1.2475	0.218861	0.781139	Gamma
Bolivia	2021-09-01	0.0421754	0.0144284	0.0566038	0.745098	0.254902	Gamma
Paraguay	2021-09-01	0.0166482	0.0099889	0.0266371	0.625	0.375	Gamma
Colombia	2021-09-01	0.231964	1.85794	2.0899	0.110993	0.889007	Gamma
Greater Antilles	2021-09-01	0.0788013	0.216426	0.295228	0.266917	0.733083	Gamma
Venezuela	2021-09-01	0.238624	0.00443951	0.243063	0.981735	0.0182648	Gamma
Peru	2021-09-01	0.91121	0.0233074	0.934517	0.975059	0.0249406	Gamma
Argentina	2021-09-01	0.0954495	0.0865705	0.18202	0.52439	0.47561	Gamma
Ecuador	2021-09-01	1.11765	0.0421754	1.15982	0.963636	0.0363636	Gamma
Mexico	2021-09-01	0.138735	0.0310766	0.169811	0.816993	0.183007	Gamma
Guyanas	2021-09-01	0.129187	0.0210877	0.150274	0.859672	0.140328	Gamma
Lucayan Archipelago and Bermuda	2021-09-01	0.104	0.0099889	0.113989	0.91237	0.0876305	Gamma
Lesser Antilles	2021-09-01	0.0852018	0.00887902	0.0940808	0.905623	0.0943766	Gamma
Chile	2021-09-01	0.0566038	1.1909	1.2475	0.0453737	0.954626	Gamma
Uruguay	2021-09-01	0.0153453	0.00443951	0.0197848	0.77561	0.22439	Gamma
Brazil	2021-10-01	0.82131	0.0799112	0.901221	0.91133	0.08867	Gamma
Central America	2021-10-01	0.063263	0.470588	0.533851	0.118503	0.881497	Gamma
Bolivia	2021-10-01	0.0133185	NA	NA	NA	NA	Gamma
Paraguay	2021-10-01	0.0099889	0.00221976	0.0122087	0.818182	0.181818	Gamma
Colombia	2021-10-01	0.0688124	1.82242	1.89123	0.036385	0.963615	Gamma
Greater Antilles	2021-10-01	0.0288568	0.102109	0.130966	0.220339	0.779661	Gamma
Venezuela	2021-10-01	0.0155383	NA	NA	NA	NA	Gamma
Peru	2021-10-01	0.315205	0.00443951	0.319645	0.986111	0.0138889	Gamma
Argentina	2021-10-01	1.02775	0.0765816	1.10433	0.930653	0.0693467	Gamma
Ecuador	2021-10-01	0.420644	0.00665927	0.427303	0.984416	0.0155844	Gamma
Mexico	2021-10-01	0.0677026	0.0099889	0.0776915	0.871429	0.128571	Gamma
Guyanas	2021-10-01	0.0334928	NA	NA	NA	NA	Gamma
Lucayan Archipelago and Bermuda	2021-10-01	0.072	NA	NA	NA	NA	Gamma
Lesser Antilles	2021-10-01	0.0482063	0.00221976	0.050426	0.95598	0.04402	Gamma
Chile	2021-10-01	0.0255272	0.389567	0.415094	0.0614973	0.938503	Gamma
Uruguay	2021-10-01	0.0102302	0.00110988	0.0113401	0.902128	0.0978723	Gamma
Brazil	2020-11-01	1.78357	0.00221976	1.78579	0.998757	0.00124301	Gamma
Central America	2020-11-01	0.00443951	0.0099889	0.0144284	0.307692	0.692308	Gamma
Bolivia	2020-11-01	0.00110988	0.017758	0.0188679	0.0588235	0.941176	Gamma
Paraguay	2020-11-01	NA	0.0943396	NA	NA	NA	Gamma
Colombia	2020-11-01	0.0244173	0.357381	0.381798	0.0639535	0.936047	Gamma
Greater Antilles	2020-11-01	0.00110988	0.0099889	0.0110988	0.1	0.9	Gamma
Venezuela	2020-11-01	NA	0.408435	NA	NA	NA	Gamma
Peru	2020-11-01	0.0122087	0.750277	0.762486	0.0160116	0.983988	Gamma
Argentina	2020-11-01	NA	0.112098	NA	NA	NA	Gamma
Ecuador	2020-11-01	NA	0.00110988	NA	NA	NA	Gamma
Mexico	2020-11-01	NA	0.00554939	NA	NA	NA	Gamma
Guyanas	2020-11-01	NA	0.00110988	NA	NA	NA	Gamma
Lucayan Archipelago and Bermuda	2020-11-01	NA	NA	NA	NA	NA	Gamma
Lesser Antilles	2020-11-01	NA	0.00443951	NA	NA	NA	Gamma
Chile	2020-11-01	0.00221976	0.0321865	0.0344062	0.0645161	0.935484	Gamma
Uruguay	2020-11-01	NA	0.0221976	NA	NA	NA	Gamma
Brazil	2021-11-01	0.307436	0.00665927	0.314095	0.978799	0.0212014	Gamma
Central America	2021-11-01	0.00665927	0.0754717	0.082131	0.0810811	0.918919	Gamma
Bolivia	2021-11-01	0.00443951	NA	NA	NA	NA	Gamma
Paraguay	2021-11-01	0.00554939	NA	NA	NA	NA	Gamma
Colombia	2021-11-01	0.00554939	0.246393	0.251942	0.0220264	0.977974	Gamma
Greater Antilles	2021-11-01	0.0099889	0.00110988	0.0110988	0.9	0.1	Gamma
Venezuela	2021-11-01	0.00110988	NA	NA	NA	NA	Gamma
Peru	2021-11-01	0.00443951	0.00221976	0.00665927	0.666667	0.333333	Gamma
Argentina	2021-11-01	0.00443951	0.0466149	0.0510544	0.0869565	0.913043	Gamma
Ecuador	2021-11-01	0.00332963	0.00110988	0.00443951	0.75	0.25	Gamma
Mexico	2021-11-01	0.0122087	0.00110988	0.0133185	0.916667	0.0833333	Gamma
Guyanas	2021-11-01	NA	NA	NA	NA	NA	Gamma
Lucayan Archipelago and Bermuda	2021-11-01	0.008	NA	NA	NA	NA	Gamma
Lesser Antilles	2021-11-01	0.00224215	NA	NA	NA	NA	Gamma
Chile	2021-11-01	0.00887902	NA	NA	NA	NA	Gamma
Uruguay	2021-11-01	0.00383632	NA	NA	NA	NA	Gamma
Brazil	2020-10-01	0.0255272	0.00221976	0.0277469	0.92	0.08	Gamma
Central America	2020-10-01	0.00110988	NA	NA	NA	NA	Gamma
Bolivia	2020-10-01	NA	0.00221976	NA	NA	NA	Gamma
Paraguay	2020-10-01	NA	NA	NA	NA	NA	Gamma
Colombia	2020-10-01	0.00110988	0.00776915	0.00887902	0.125	0.875	Gamma
Greater Antilles	2020-10-01	NA	NA	NA	NA	NA	Gamma
Venezuela	2020-10-01	NA	0.00665927	NA	NA	NA	Gamma
Peru	2020-10-01	0.00110988	0.0099889	0.0110988	0.1	0.9	Gamma
Argentina	2020-10-01	NA	NA	NA	NA	NA	Gamma
Ecuador	2020-10-01	NA	NA	NA	NA	NA	Gamma
Mexico	2020-10-01	NA	NA	NA	NA	NA	Gamma
Guyanas	2020-10-01	NA	NA	NA	NA	NA	Gamma
Lucayan Archipelago and Bermuda	2020-10-01	NA	NA	NA	NA	NA	Gamma
Lesser Antilles	2020-10-01	NA	NA	NA	NA	NA	Gamma
Chile	2020-10-01	NA	NA	NA	NA	NA	Gamma
Uruguay	2020-10-01	NA	NA	NA	NA	NA	Gamma
Brazil	2021-12-01	NA	0.00110988	NA	NA	NA	Gamma
Central America	2021-12-01	NA	NA	NA	NA	NA	Gamma
Bolivia	2021-12-01	NA	NA	NA	NA	NA	Gamma
Paraguay	2021-12-01	NA	NA	NA	NA	NA	Gamma
Colombia	2021-12-01	NA	NA	NA	NA	NA	Gamma
Greater Antilles	2021-12-01	NA	NA	NA	NA	NA	Gamma
Venezuela	2021-12-01	NA	NA	NA	NA	NA	Gamma
Peru	2021-12-01	NA	NA	NA	NA	NA	Gamma
Argentina	2021-12-01	0.00110988	0.00110988	0.00221976	0.5	0.5	Gamma
Ecuador	2021-12-01	NA	NA	NA	NA	NA	Gamma
Mexico	2021-12-01	NA	NA	NA	NA	NA	Gamma
Guyanas	2021-12-01	NA	NA	NA	NA	NA	Gamma
Lucayan Archipelago and Bermuda	2021-12-01	NA	NA	NA	NA	NA	Gamma
Lesser Antilles	2021-12-01	NA	NA	NA	NA	NA	Gamma
Chile	2021-12-01	0.00110988	NA	NA	NA	NA	Gamma
Uruguay	2021-12-01	NA	NA	NA	NA	NA	Gamma
Peru	2021-05-01	7.38402	1.35738	8.7414	0.844718	0.155282	Lambda
Chile	2021-05-01	2.2808	1.22087	3.50166	0.651347	0.348653	Lambda
Greater Antilles	2021-05-01	0.889012	0.054384	0.943396	0.942353	0.0576471	Lambda
Argentina	2021-05-01	2.9889	0.477248	3.46615	0.862312	0.137688	Lambda
Ecuador	2021-05-01	1.0222	2.93119	3.95339	0.258563	0.741437	Lambda
Colombia	2021-05-01	1.94895	0.832408	2.78135	0.700718	0.299282	Lambda
Central America	2021-05-01	0.287162	1.37625	1.66341	0.172635	0.827365	Lambda
Mexico	2021-05-01	0.902331	2.9556	3.85794	0.23389	0.76611	Lambda
Venezuela	2021-05-01	0.20442	1.56604	1.77046	0.115462	0.884538	Lambda
Brazil	2021-05-01	0.191257	2.86681	3.05807	0.0625416	0.937458	Lambda
Bolivia	2021-05-01	0.243902	0.942286	1.18619	0.205619	0.794381	Lambda
Lesser Antilles	2021-05-01	0.307692	1.02997	1.33766	0.230023	0.769977	Lambda
Peru	2021-04-01	10.1987	1.05993	11.2586	0.905856	0.0941443	Lambda
Chile	2021-04-01	3.46615	1.56049	5.02664	0.689556	0.310444	Lambda
Greater Antilles	2021-04-01	0.227525	0.0699223	0.297447	0.764925	0.235075	Lambda
Argentina	2021-04-01	2.60044	0.668147	3.26859	0.795586	0.204414	Lambda
Ecuador	2021-04-01	0.866815	4.21532	5.08213	0.170561	0.829439	Lambda
Colombia	2021-04-01	1.81243	0.746948	2.55938	0.708153	0.291847	Lambda
Central America	2021-04-01	0.287162	1.88013	2.1673	0.132498	0.867502	Lambda
Mexico	2021-04-01	0.740289	4.06104	4.80133	0.154184	0.845816	Lambda
Venezuela	2021-04-01	0.209945	1.54717	1.75711	0.119483	0.880517	Lambda
Brazil	2021-04-01	0.185792	2.6182	2.80399	0.0662599	0.93374	Lambda
Bolivia	2021-04-01	0.243902	0.711432	0.955334	0.255306	0.744694	Lambda
Lesser Antilles	2021-04-01	0.115385	0.962264	1.07765	0.107071	0.892929	Lambda
Peru	2021-02-01	15.2564	0.346282	15.6027	0.977806	0.0221938	Lambda
Chile	2021-02-01	2.57381	6.81576	9.38957	0.274113	0.725887	Lambda
Greater Antilles	2021-02-01	0.0332963	0.674806	0.708102	0.0470219	0.952978	Lambda
Argentina	2021-02-01	2.17425	0.788013	2.96226	0.733983	0.266017	Lambda
Ecuador	2021-02-01	0.0810211	3.85461	3.93563	0.0205866	0.979413	Lambda
Colombia	2021-02-01	1	1.25971	2.25971	0.442534	0.557466	Lambda
Central America	2021-02-01	0.121622	3.1798	3.30142	0.0368392	0.963161	Lambda
Mexico	2021-02-01	0.466149	2.96892	3.43507	0.135703	0.864297	Lambda
Venezuela	2021-02-01	0.0773481	0.701443	0.778791	0.0993181	0.900682	Lambda
Brazil	2021-02-01	0.213115	0.977802	1.19092	0.17895	0.82105	Lambda
Bolivia	2021-02-01	0.0731707	0.0710322	0.144203	0.507415	0.492585	Lambda
Lesser Antilles	2021-02-01	0.0769231	0.0510544	0.127977	0.601067	0.398933	Lambda
Peru	2021-07-01	1.17092	0.529412	1.70033	0.688642	0.311358	Lambda
Chile	2021-07-01	0.657048	0.63596	1.29301	0.508155	0.491845	Lambda
Greater Antilles	2021-07-01	0.0510544	0.0133185	0.0643729	0.793103	0.206897	Lambda
Argentina	2021-07-01	0.533851	0.0799112	0.613762	0.869801	0.130199	Lambda
Ecuador	2021-07-01	0.0377358	0.556049	0.593785	0.0635514	0.936449	Lambda
Colombia	2021-07-01	1.16315	0.583796	1.74695	0.66582	0.33418	Lambda
Central America	2021-07-01	0.148649	0.893452	1.0421	0.142643	0.857357	Lambda
Mexico	2021-07-01	0.129856	0.0166482	0.146504	0.886364	0.113636	Lambda
Venezuela	2021-07-01	0.127072	0.233074	0.360146	0.352834	0.647166	Lambda
Brazil	2021-07-01	0.103825	0.0887902	0.192615	0.539028	0.460972	Lambda
Bolivia	2021-07-01	0.121951	NA	NA	NA	NA	Lambda
Lesser Antilles	2021-07-01	0.115385	0.217536	0.332921	0.346583	0.653417	Lambda
Peru	2021-12-01	0.266371	NA	NA	NA	NA	Lambda
Chile	2021-12-01	NA	0.266371	NA	NA	NA	Lambda
Greater Antilles	2021-12-01	NA	NA	NA	NA	NA	Lambda
Argentina	2021-12-01	NA	NA	NA	NA	NA	Lambda
Ecuador	2021-12-01	NA	NA	NA	NA	NA	Lambda
Colombia	2021-12-01	NA	NA	NA	NA	NA	Lambda
Central America	2021-12-01	NA	NA	NA	NA	NA	Lambda
Mexico	2021-12-01	NA	NA	NA	NA	NA	Lambda
Venezuela	2021-12-01	NA	NA	NA	NA	NA	Lambda
Brazil	2021-12-01	NA	NA	NA	NA	NA	Lambda
Bolivia	2021-12-01	NA	NA	NA	NA	NA	Lambda
Lesser Antilles	2021-12-01	NA	NA	NA	NA	NA	Lambda
Peru	2021-01-01	11.8113	0.116537	11.9279	0.99023	0.00977017	Lambda
Chile	2021-01-01	0.599334	5.29412	5.89345	0.101695	0.898305	Lambda
Greater Antilles	2021-01-01	0.0099889	0.160932	0.170921	0.0584416	0.941558	Lambda
Argentina	2021-01-01	0.600444	0.45616	1.0566	0.568277	0.431723	Lambda
Ecuador	2021-01-01	0.0110988	1.95782	1.96892	0.00563698	0.994363	Lambda
Colombia	2021-01-01	0.200888	1.40733	1.60821	0.124914	0.875086	Lambda
Central America	2021-01-01	0.0506757	0.539401	0.590076	0.0858799	0.91412	Lambda
Mexico	2021-01-01	0.0588235	1.50055	1.55938	0.0377224	0.962278	Lambda
Venezuela	2021-01-01	NA	0.290788	NA	NA	NA	Lambda
Brazil	2021-01-01	0.0601093	0.721421	0.78153	0.0769123	0.923088	Lambda
Bolivia	2021-01-01	NA	0.872364	NA	NA	NA	Lambda
Lesser Antilles	2021-01-01	0.0384615	0.00443951	0.0429011	0.896517	0.103483	Lambda
Peru	2021-03-01	12.9789	0.762486	13.7414	0.944512	0.0554882	Lambda
Chile	2021-03-01	3.34406	3.88124	7.22531	0.462826	0.537174	Lambda
Greater Antilles	2021-03-01	0.0566038	0.256382	0.312986	0.180851	0.819149	Lambda
Argentina	2021-03-01	1.95782	0.978912	2.93674	0.666667	0.333333	Lambda
Ecuador	2021-03-01	0.311876	4.17092	4.4828	0.0695717	0.930428	Lambda
Colombia	2021-03-01	1.32741	0.956715	2.28413	0.581147	0.418853	Lambda
Central America	2021-03-01	0.226351	3.89567	4.12202	0.0549127	0.945087	Lambda
Mexico	2021-03-01	0.920089	2.88457	3.80466	0.241832	0.758168	Lambda
Venezuela	2021-03-01	0.281768	1.33629	1.61806	0.174139	0.825861	Lambda
Brazil	2021-03-01	0.169399	1.44395	1.61335	0.104998	0.895002	Lambda
Bolivia	2021-03-01	0.0731707	0.0832408	0.156412	0.467809	0.532191	Lambda
Lesser Antilles	2021-03-01	0.153846	0.419534	0.57338	0.268314	0.731686	Lambda
Peru	2021-06-01	3.09767	1.09323	4.1909	0.739142	0.260858	Lambda
Chile	2021-06-01	1.47836	0.72697	2.20533	0.670357	0.329643	Lambda
Greater Antilles	2021-06-01	0.130966	0.0244173	0.155383	0.842857	0.157143	Lambda
Argentina	2021-06-01	0.966704	0.0677026	1.03441	0.934549	0.0654506	Lambda
Ecuador	2021-06-01	0.225305	1.39956	1.62486	0.138661	0.861339	Lambda
Colombia	2021-06-01	1.17092	0.823529	1.99445	0.58709	0.41291	Lambda
Central America	2021-06-01	0.216216	1.24528	1.4615	0.147941	0.852059	Lambda
Mexico	2021-06-01	0.662597	0.563818	1.22642	0.540271	0.459729	Lambda
Venezuela	2021-06-01	0.171271	0.964484	1.13575	0.150799	0.849201	Lambda
Brazil	2021-06-01	0.10929	0.372919	0.482209	0.226644	0.773356	Lambda
Bolivia	2021-06-01	0.146341	0.293008	0.439349	0.333087	0.666913	Lambda
Lesser Antilles	2021-06-01	0.192308	0.297447	0.489755	0.392661	0.607339	Lambda
Peru	2020-12-01	2.54828	0.00776915	2.55605	0.99696	0.00303951	Lambda
Chile	2020-12-01	0.0954495	1.10766	1.20311	0.0793358	0.920664	Lambda
Greater Antilles	2020-12-01	0.00110988	0.00221976	0.00332963	0.333333	0.666667	Lambda
Argentina	2020-12-01	0.0721421	0.903441	0.975583	0.0739477	0.926052	Lambda
Ecuador	2020-12-01	NA	0.0899001	NA	NA	NA	Lambda
Colombia	2020-12-01	0.00332963	0.36182	0.36515	0.00911854	0.990881	Lambda
Central America	2020-12-01	0.00337838	0.0188679	0.0222463	0.151862	0.848138	Lambda
Mexico	2020-12-01	0.00332963	0.0788013	0.082131	0.0405405	0.959459	Lambda
Venezuela	2020-12-01	NA	0.017758	NA	NA	NA	Lambda
Brazil	2020-12-01	0.00546448	0.0721421	0.0776065	0.0704126	0.929587	Lambda
Bolivia	2020-12-01	NA	0.0643729	NA	NA	NA	Lambda
Lesser Antilles	2020-12-01	NA	0.00110988	NA	NA	NA	Lambda
Peru	2021-09-01	0.894562	0.0610433	0.955605	0.936121	0.0638792	Lambda
Chile	2021-09-01	0.0432852	0.893452	0.936737	0.0462085	0.953791	Lambda
Greater Antilles	2021-09-01	0.00332963	0.00110988	0.00443951	0.75	0.25	Lambda
Argentina	2021-09-01	0.00554939	0.017758	0.0233074	0.238095	0.761905	Lambda
Ecuador	2021-09-01	0.00332963	NA	NA	NA	NA	Lambda
Colombia	2021-09-01	0.00776915	NA	NA	NA	NA	Lambda
Central America	2021-09-01	0.00675676	NA	NA	NA	NA	Lambda
Mexico	2021-09-01	0.0110988	0.00110988	0.0122087	0.909091	0.0909091	Lambda
Venezuela	2021-09-01	NA	NA	NA	NA	NA	Lambda
Brazil	2021-09-01	0.0163934	0.00221976	0.0186132	0.880743	0.119257	Lambda
Bolivia	2021-09-01	0.0487805	NA	NA	NA	NA	Lambda
Lesser Antilles	2021-09-01	NA	NA	NA	NA	NA	Lambda
Peru	2020-11-01	0.418424	0.00776915	0.426193	0.981771	0.0182292	Lambda
Chile	2020-11-01	0.0133185	0.290788	0.304107	0.0437956	0.956204	Lambda
Greater Antilles	2020-11-01	NA	NA	NA	NA	NA	Lambda
Argentina	2020-11-01	0.00110988	0.126526	0.127636	0.00869565	0.991304	Lambda
Ecuador	2020-11-01	0.00110988	NA	NA	NA	NA	Lambda
Colombia	2020-11-01	NA	0.00221976	NA	NA	NA	Lambda
Central America	2020-11-01	NA	NA	NA	NA	NA	Lambda
Mexico	2020-11-01	0.00110988	0.00221976	0.00332963	0.333333	0.666667	Lambda
Venezuela	2020-11-01	NA	NA	NA	NA	NA	Lambda
Brazil	2020-11-01	0.010929	0.00443951	0.0153685	0.711129	0.288871	Lambda
Bolivia	2020-11-01	NA	0.00332963	NA	NA	NA	Lambda
Lesser Antilles	2020-11-01	NA	NA	NA	NA	NA	Lambda
Peru	2021-08-01	0.534961	0.172031	0.706992	0.756672	0.243328	Lambda
Chile	2021-08-01	0.120977	0.433962	0.554939	0.218	0.782	Lambda
Greater Antilles	2021-08-01	0.0244173	0.00110988	0.0255272	0.956522	0.0434783	Lambda
Argentina	2021-08-01	0.0710322	0.0577137	0.128746	0.551724	0.448276	Lambda
Ecuador	2021-08-01	0.0166482	0.063263	0.0799112	0.208333	0.791667	Lambda
Colombia	2021-08-01	0.0155383	0.103219	0.118757	0.130841	0.869159	Lambda
Central America	2021-08-01	0.0101351	0.00221976	0.0123549	0.820334	0.179666	Lambda
Mexico	2021-08-01	0.063263	0.00221976	0.0654828	0.966102	0.0338983	Lambda
Venezuela	2021-08-01	0.0718232	NA	NA	NA	NA	Lambda
Brazil	2021-08-01	0.0382514	0.00332963	0.041581	0.919924	0.0800758	Lambda
Bolivia	2021-08-01	0.0487805	0.00110988	0.0498904	0.977754	0.0222463	Lambda
Lesser Antilles	2021-08-01	0.0384615	0.0355161	0.0739776	0.519908	0.480092	Lambda
Peru	2021-11-01	0.704772	NA	NA	NA	NA	Lambda
Chile	2021-11-01	0.00110988	0.704772	0.705882	0.00157233	0.998428	Lambda
Greater Antilles	2021-11-01	NA	NA	NA	NA	NA	Lambda
Argentina	2021-11-01	NA	0.00110988	NA	NA	NA	Lambda
Ecuador	2021-11-01	NA	NA	NA	NA	NA	Lambda
Colombia	2021-11-01	NA	NA	NA	NA	NA	Lambda
Central America	2021-11-01	NA	NA	NA	NA	NA	Lambda
Mexico	2021-11-01	NA	NA	NA	NA	NA	Lambda
Venezuela	2021-11-01	NA	NA	NA	NA	NA	Lambda
Brazil	2021-11-01	NA	NA	NA	NA	NA	Lambda
Bolivia	2021-11-01	NA	NA	NA	NA	NA	Lambda
Lesser Antilles	2021-11-01	NA	NA	NA	NA	NA	Lambda
Peru	2021-10-01	0.0310766	0.00443951	0.0355161	0.875	0.125	Lambda
Chile	2021-10-01	0.00221976	0.0299667	0.0321865	0.0689655	0.931034	Lambda
Greater Antilles	2021-10-01	0.00110988	0.00110988	0.00221976	0.5	0.5	Lambda
Argentina	2021-10-01	NA	0.00554939	NA	NA	NA	Lambda
Ecuador	2021-10-01	NA	NA	NA	NA	NA	Lambda
Colombia	2021-10-01	NA	NA	NA	NA	NA	Lambda
Central America	2021-10-01	0.00337838	NA	NA	NA	NA	Lambda
Mexico	2021-10-01	0.00332963	NA	NA	NA	NA	Lambda
Venezuela	2021-10-01	NA	NA	NA	NA	NA	Lambda
Brazil	2021-10-01	0.010929	NA	NA	NA	NA	Lambda
Bolivia	2021-10-01	NA	NA	NA	NA	NA	Lambda
Lesser Antilles	2021-10-01	NA	NA	NA	NA	NA	Lambda
Peru	2020-10-01	0.0122087	0.00221976	0.0144284	0.846154	0.153846	Lambda
Chile	2020-10-01	0.00110988	0.0110988	0.0122087	0.0909091	0.909091	Lambda
Greater Antilles	2020-10-01	NA	NA	NA	NA	NA	Lambda
Argentina	2020-10-01	0.00110988	NA	NA	NA	NA	Lambda
Ecuador	2020-10-01	NA	0.00110988	NA	NA	NA	Lambda
Colombia	2020-10-01	NA	NA	NA	NA	NA	Lambda
Central America	2020-10-01	NA	NA	NA	NA	NA	Lambda
Mexico	2020-10-01	NA	NA	NA	NA	NA	Lambda
Venezuela	2020-10-01	NA	NA	NA	NA	NA	Lambda
Brazil	2020-10-01	NA	NA	NA	NA	NA	Lambda
Bolivia	2020-10-01	NA	NA	NA	NA	NA	Lambda
Lesser Antilles	2020-10-01	NA	NA	NA	NA	NA	Lambda
Colombia	2021-08-01	10.4484	1.40954	11.8579	0.881131	0.118869	Mu
Bolivia	2021-08-01	0.423973	0.0399556	0.463929	0.913876	0.0861244	Mu
Greater Antilles	2021-08-01	0.431743	0.0377358	0.469478	0.919622	0.0803783	Mu
Venezuela	2021-08-01	1.64262	3.12209	4.76471	0.344747	0.655253	Mu
Mexico	2021-08-01	0.889012	0.668147	1.55716	0.570919	0.429081	Mu
Argentina	2021-08-01	0.185039	0.869034	1.05407	0.175547	0.824453	Mu
Peru	2021-08-01	0.421754	2.6293	3.05105	0.138232	0.861768	Mu
Lesser Antilles	2021-08-01	0.331096	0.920089	1.25118	0.264626	0.735374	Mu
Chile	2021-08-01	1.41287	2.97225	4.38513	0.322197	0.677803	Mu
Ecuador	2021-08-01	1.08879	2.32186	3.41065	0.319232	0.680768	Mu
Central America	2021-08-01	0.227525	1.3263	1.55383	0.146429	0.853571	Mu
Brazil	2021-08-01	0.128386	1.27636	1.40475	0.0913947	0.908605	Mu
Colombia	2021-11-01	3.07769	0.00110988	3.0788	0.99964	0.00036049	Mu
Bolivia	2021-11-01	0.045505	0.00110988	0.0466149	0.97619	0.0238095	Mu
Greater Antilles	2021-11-01	0.0144284	0.00332963	0.017758	0.8125	0.1875	Mu
Venezuela	2021-11-01	0.114317	0.510544	0.624861	0.182948	0.817052	Mu
Mexico	2021-11-01	0.017758	0.00443951	0.0221976	0.8	0.2	Mu
Argentina	2021-11-01	0.0262467	0.716981	0.743228	0.0353145	0.964686	Mu
Peru	2021-11-01	0.0099889	0.713651	0.72364	0.0138037	0.986196	Mu
Lesser Antilles	2021-11-01	0.00782998	0.00221976	0.0100497	0.779123	0.220877	Mu
Chile	2021-11-01	0.082131	0.581576	0.663707	0.123746	0.876254	Mu
Ecuador	2021-11-01	0.0288568	0.926748	0.955605	0.0301974	0.969803	Mu
Central America	2021-11-01	0.036626	0.00554939	0.0421754	0.868421	0.131579	Mu
Brazil	2021-11-01	0.0106007	NA	NA	NA	NA	Mu
Colombia	2021-04-01	43.8946	1.44728	45.3418	0.968081	0.0319193	Mu
Bolivia	2021-04-01	0.887902	0.875694	1.7636	0.503461	0.496539	Mu
Greater Antilles	2021-04-01	2.82242	1.66482	4.48724	0.628988	0.371012	Mu
Venezuela	2021-04-01	0.806881	6.89567	7.70255	0.104755	0.895245	Mu
Mexico	2021-04-01	0.430633	8.91565	9.34628	0.0460753	0.953925	Mu
Argentina	2021-04-01	0.332021	1.9212	2.25322	0.147354	0.852646	Mu
Peru	2021-04-01	0.401776	3.29523	3.697	0.108676	0.891324	Mu
Lesser Antilles	2021-04-01	0.208054	10.6937	10.9017	0.0190845	0.980916	Mu
Chile	2021-04-01	0.63263	3.60932	4.24195	0.149137	0.850863	Mu
Ecuador	2021-04-01	0.358491	6.85794	7.21643	0.049677	0.950323	Mu
Central America	2021-04-01	2.13651	5.25416	7.39068	0.289082	0.710918	Mu
Brazil	2021-04-01	0.117786	1.5394	1.65719	0.0710757	0.928924	Mu
Colombia	2021-05-01	47.4872	3.6626	51.1498	0.928395	0.0716053	Mu
Bolivia	2021-05-01	1.50943	0.495006	2.00444	0.753045	0.246955	Mu
Greater Antilles	2021-05-01	4.29634	1.47059	5.76693	0.744996	0.255004	Mu
Venezuela	2021-05-01	1.78801	6.97891	8.76693	0.20395	0.79605	Mu
Mexico	2021-05-01	1.69478	9.58935	11.2841	0.150192	0.849808	Mu
Argentina	2021-05-01	0.645669	1.85905	2.50471	0.257782	0.742218	Mu
Peru	2021-05-01	1.05438	6.76471	7.81909	0.134847	0.865153	Mu
Lesser Antilles	2021-05-01	0.744966	9.5394	10.2844	0.0724368	0.927563	Mu
Chile	2021-05-01	0.915649	7.20755	8.1232	0.11272	0.88728	Mu
Ecuador	2021-05-01	1.59933	7.44728	9.04661	0.176788	0.823212	Mu
Central America	2021-05-01	1.74251	4.97003	6.71254	0.25959	0.74041	Mu
Brazil	2021-05-01	0.294464	3.66593	3.96039	0.0743523	0.925648	Mu
Colombia	2021-03-01	22.808	0.986681	23.7947	0.958534	0.0414665	Mu
Bolivia	2021-03-01	0.308546	0.650388	0.958935	0.321759	0.678241	Mu
Greater Antilles	2021-03-01	1.63152	0.917869	2.54939	0.639965	0.360035	Mu
Venezuela	2021-03-01	0.117647	3.03219	3.14983	0.0373502	0.96265	Mu
Mexico	2021-03-01	0.218646	4.91232	5.13097	0.042613	0.957387	Mu
Argentina	2021-03-01	0.0419948	0.63929	0.681284	0.0616406	0.938359	Mu
Peru	2021-03-01	0.082131	1.40178	1.48391	0.0553478	0.944652	Mu
Lesser Antilles	2021-03-01	0.0861298	5.22198	5.30811	0.0162261	0.983774	Mu
Chile	2021-03-01	0.153163	1.62375	1.77691	0.0861961	0.913804	Mu
Ecuador	2021-03-01	0.0332963	1.86349	1.89678	0.0175541	0.982446	Mu
Central America	2021-03-01	1.26637	5.10766	6.37403	0.198677	0.801323	Mu
Brazil	2021-03-01	0.0388693	0.419534	0.458403	0.0847927	0.915207	Mu
Colombia	2021-06-01	39.0289	4.42619	43.455	0.898143	0.101857	Mu
Bolivia	2021-06-01	1.03663	0.36626	1.40289	0.738924	0.261076	Mu
Greater Antilles	2021-06-01	1.93563	0.864595	2.80022	0.691241	0.308759	Mu
Venezuela	2021-06-01	2.41287	4.60488	7.01776	0.343824	0.656176	Mu
Mexico	2021-06-01	1.5838	6.98335	8.56715	0.184869	0.815131	Mu
Argentina	2021-06-01	0.549869	1.81021	2.36008	0.232987	0.767013	Mu
Peru	2021-06-01	1.80244	8.76471	10.5671	0.17057	0.82943	Mu
Lesser Antilles	2021-06-01	0.94519	6.86459	7.80979	0.121026	0.878974	Mu
Chile	2021-06-01	1.02997	7.4273	8.45727	0.121785	0.878215	Mu
Ecuador	2021-06-01	2.60266	6.02331	8.62597	0.301724	0.698276	Mu
Central America	2021-06-01	1.17647	4.18535	5.36182	0.219416	0.780584	Mu
Brazil	2021-06-01	0.88457	2.52497	3.40954	0.25944	0.74056	Mu
Colombia	2021-07-01	21.5638	2.64595	24.2098	0.890707	0.109293	Mu
Bolivia	2021-07-01	0.802442	0.253052	1.05549	0.760252	0.239748	Mu
Greater Antilles	2021-07-01	1.01332	0.147614	1.16093	0.872849	0.127151	Mu
Venezuela	2021-07-01	1.57825	4.18424	5.76249	0.273883	0.726117	Mu
Mexico	2021-07-01	0.688124	2.72808	3.4162	0.201429	0.798571	Mu
Argentina	2021-07-01	0.279528	1.46615	1.74568	0.160126	0.839874	Mu
Peru	2021-07-01	1.29745	4.61487	5.91232	0.219448	0.780552	Mu
Lesser Antilles	2021-07-01	0.280761	3.4495	3.73026	0.0752657	0.924734	Mu
Chile	2021-07-01	1.0677	4.7414	5.8091	0.183798	0.816202	Mu
Ecuador	2021-07-01	2.54273	5.00555	7.54828	0.336862	0.663138	Mu
Central America	2021-07-01	0.716981	1.63707	2.35405	0.304573	0.695427	Mu
Brazil	2021-07-01	0.47821	1.36293	1.84114	0.259736	0.740264	Mu
Colombia	2021-09-01	7.45283	0.699223	8.15205	0.914227	0.0857726	Mu
Bolivia	2021-09-01	0.18535	0.0210877	0.206437	0.897849	0.102151	Mu
Greater Antilles	2021-09-01	0.190899	0.0233074	0.214206	0.891192	0.108808	Mu
Venezuela	2021-09-01	0.860155	1.85905	2.7192	0.316327	0.683673	Mu
Mexico	2021-09-01	0.0899001	0.0388457	0.128746	0.698276	0.301724	Mu
Argentina	2021-09-01	0.131234	0.440622	0.571855	0.229487	0.770513	Mu
Peru	2021-09-01	0.475028	2.16315	2.63818	0.180059	0.819941	Mu
Lesser Antilles	2021-09-01	0.267338	0.173141	0.440479	0.606926	0.393074	Mu
Chile	2021-09-01	0.317425	2.18202	2.49945	0.126998	0.873002	Mu
Ecuador	2021-09-01	0.376249	2.56049	2.93674	0.128118	0.871882	Mu
Central America	2021-09-01	0.149834	0.187569	0.337403	0.444079	0.555921	Mu
Brazil	2021-09-01	0.0612485	0.18313	0.244378	0.25063	0.74937	Mu
Colombia	2021-10-01	5.49945	0.247503	5.74695	0.956933	0.0430668	Mu
Bolivia	2021-10-01	0.0799112	0.00443951	0.0843507	0.947368	0.0526316	Mu
Greater Antilles	2021-10-01	0.170921	0.0099889	0.18091	0.944785	0.0552147	Mu
Venezuela	2021-10-01	0.263041	1.4939	1.75694	0.149716	0.850284	Mu
Mexico	2021-10-01	0.036626	0.00776915	0.0443951	0.825	0.175	Mu
Argentina	2021-10-01	0.0761155	0.497225	0.573341	0.132758	0.867242	Mu
Peru	2021-10-01	0.220866	2.81687	3.03774	0.0727073	0.927293	Mu
Lesser Antilles	2021-10-01	0.135347	0.00665927	0.142006	0.953106	0.0468943	Mu
Chile	2021-10-01	0.853496	1.32075	2.17425	0.392547	0.607453	Mu
Ecuador	2021-10-01	0.0876804	1.08657	1.17425	0.0746692	0.925331	Mu
Central America	2021-10-01	0.0677026	0.0122087	0.0799112	0.847222	0.152778	Mu
Brazil	2021-10-01	0.0341578	0.00665927	0.0408171	0.836851	0.163149	Mu
Colombia	2020-10-01	0.0466149	0.0932297	0.139845	0.333333	0.666667	Mu
Bolivia	2020-10-01	0.0610433	0.036626	0.0976693	0.625	0.375	Mu
Greater Antilles	2020-10-01	0.00332963	0.00221976	0.00554939	0.6	0.4	Mu
Venezuela	2020-10-01	0.00332963	0.00443951	0.00776915	0.428571	0.571429	Mu
Mexico	2020-10-01	0.00554939	0.00110988	0.00665927	0.833333	0.166667	Mu
Argentina	2020-10-01	0.0131234	0.00332963	0.016453	0.797627	0.202373	Mu
Peru	2020-10-01	0.0144284	0.0122087	0.0266371	0.541667	0.458333	Mu
Lesser Antilles	2020-10-01	0.00447427	0.00332963	0.00780391	0.573338	0.426662	Mu
Chile	2020-10-01	0.00554939	0.00110988	0.00665927	0.833333	0.166667	Mu
Ecuador	2020-10-01	0.00110988	0.00443951	0.00554939	0.2	0.8	Mu
Central America	2020-10-01	0.00443951	0.00221976	0.00665927	0.666667	0.333333	Mu
Brazil	2020-10-01	0.00588928	0.00221976	0.00810904	0.726261	0.273739	Mu
Colombia	2020-12-01	0.667037	0.0654828	0.732519	0.910606	0.0893939	Mu
Bolivia	2020-12-01	0.0388457	0.176471	0.215316	0.180412	0.819588	Mu
Greater Antilles	2020-12-01	0.00665927	0.00443951	0.0110988	0.6	0.4	Mu
Venezuela	2020-12-01	0.0155383	0.45172	0.467259	0.0332542	0.966746	Mu
Mexico	2020-12-01	0.00110988	0.00110988	0.00221976	0.5	0.5	Mu
Argentina	2020-12-01	0.00918635	0.00332963	0.012516	0.73397	0.26603	Mu
Peru	2020-12-01	0.0133185	0.0421754	0.0554939	0.24	0.76	Mu
Lesser Antilles	2020-12-01	0.00447427	0.00554939	0.0100237	0.446371	0.553629	Mu
Chile	2020-12-01	0.00443951	0.00110988	0.00554939	0.8	0.2	Mu
Ecuador	2020-12-01	0.00443951	0.00110988	0.00554939	0.8	0.2	Mu
Central America	2020-12-01	0.00554939	0.0155383	0.0210877	0.263158	0.736842	Mu
Brazil	2020-12-01	0.00235571	0.00332963	0.00568535	0.414348	0.585652	Mu
Colombia	2021-02-01	4.04772	0.18313	4.23085	0.956716	0.0432844	Mu
Bolivia	2021-02-01	0.338513	0.213097	0.551609	0.613682	0.386318	Mu
Greater Antilles	2021-02-01	0.0299667	0.948946	0.978912	0.0306122	0.969388	Mu
Venezuela	2021-02-01	0.00776915	0.0688124	0.0765816	0.101449	0.898551	Mu
Mexico	2021-02-01	0.0133185	0.842397	0.855716	0.0155642	0.984436	Mu
Argentina	2021-02-01	0.00524934	0.0166482	0.0218975	0.239723	0.760277	Mu
Peru	2021-02-01	0.0976693	0.394007	0.491676	0.198646	0.801354	Mu
Lesser Antilles	2021-02-01	0.00447427	0.297447	0.301922	0.0148193	0.985181	Mu
Chile	2021-02-01	0.00554939	0.446171	0.45172	0.012285	0.987715	Mu
Ecuador	2021-02-01	0.00776915	0.0554939	0.063263	0.122807	0.877193	Mu
Central America	2021-02-01	0.18313	1.24972	1.43285	0.127808	0.872192	Mu
Brazil	2021-02-01	0.00353357	0.0277469	0.0312805	0.112964	0.887036	Mu
Colombia	2020-09-01	0.0110988	0.0199778	0.0310766	0.357143	0.642857	Mu
Bolivia	2020-09-01	0.0133185	0.0099889	0.0233074	0.571429	0.428571	Mu
Greater Antilles	2020-09-01	0.00221976	0.00332963	0.00554939	0.4	0.6	Mu
Venezuela	2020-09-01	0.00110988	0.00221976	0.00332963	0.333333	0.666667	Mu
Mexico	2020-09-01	0.00221976	0.00332963	0.00554939	0.4	0.6	Mu
Argentina	2020-09-01	0.00131234	0.00332963	0.00464197	0.282711	0.717289	Mu
Peru	2020-09-01	0.00443951	0.00332963	0.00776915	0.571429	0.428571	Mu
Lesser Antilles	2020-09-01	0.00671141	NA	NA	NA	NA	Mu
Chile	2020-09-01	0.00554939	0.00221976	0.00776915	0.714286	0.285714	Mu
Ecuador	2020-09-01	0.00221976	0.00221976	0.00443951	0.5	0.5	Mu
Central America	2020-09-01	0.00332963	0.00221976	0.00554939	0.6	0.4	Mu
Brazil	2020-09-01	0.00117786	0.00221976	0.00339761	0.346672	0.653328	Mu
Colombia	2021-12-01	0.463929	NA	NA	NA	NA	Mu
Bolivia	2021-12-01	0.00110988	NA	NA	NA	NA	Mu
Greater Antilles	2021-12-01	0.00443951	NA	NA	NA	NA	Mu
Venezuela	2021-12-01	NA	0.082131	NA	NA	NA	Mu
Mexico	2021-12-01	NA	NA	NA	NA	NA	Mu
Argentina	2021-12-01	NA	NA	NA	NA	NA	Mu
Peru	2021-12-01	NA	NA	NA	NA	NA	Mu
Lesser Antilles	2021-12-01	0.00223714	0.00110988	0.00334701	0.668398	0.331602	Mu
Chile	2021-12-01	0.00221976	0.287458	0.289678	0.00766284	0.992337	Mu
Ecuador	2021-12-01	0.00776915	0.114317	0.122087	0.0636364	0.936364	Mu
Central America	2021-12-01	0.00221976	NA	NA	NA	NA	Mu
Brazil	2021-12-01	0.00117786	NA	NA	NA	NA	Mu
Colombia	2020-11-01	0.143174	0.142064	0.285239	0.501946	0.498054	Mu
Bolivia	2020-11-01	0.0765816	0.112098	0.188679	0.405882	0.594118	Mu
Greater Antilles	2020-11-01	0.00443951	0.00221976	0.00665927	0.666667	0.333333	Mu
Venezuela	2020-11-01	0.0210877	0.0277469	0.0488346	0.431818	0.568182	Mu
Mexico	2020-11-01	0.00665927	0.00221976	0.00887902	0.75	0.25	Mu
Argentina	2020-11-01	0.0170604	0.00332963	0.02039	0.836703	0.163297	Mu
Peru	2020-11-01	0.0233074	0.0244173	0.0477248	0.488372	0.511628	Mu
Lesser Antilles	2020-11-01	0.0033557	0.00110988	0.00446558	0.75146	0.24854	Mu
Chile	2020-11-01	0.0122087	0.00221976	0.0144284	0.846154	0.153846	Mu
Ecuador	2020-11-01	0.00221976	NA	NA	NA	NA	Mu
Central America	2020-11-01	0.0122087	0.00332963	0.0155383	0.785714	0.214286	Mu
Brazil	2020-11-01	0.00588928	0.00443951	0.0103288	0.570181	0.429819	Mu
Colombia	2021-01-01	1.23196	0.00776915	1.23973	0.993733	0.00626679	Mu
Bolivia	2021-01-01	0.0665927	0.305216	0.371809	0.179104	0.820896	Mu
Greater Antilles	2021-01-01	0.00221976	0.082131	0.0843507	0.0263158	0.973684	Mu
Venezuela	2021-01-01	0.00443951	0.497225	0.501665	0.00884956	0.99115	Mu
Mexico	2021-01-01	0.00776915	0.00887902	0.0166482	0.466667	0.533333	Mu
Argentina	2021-01-01	0.00656168	0.00221976	0.00878144	0.747222	0.252778	Mu
Peru	2021-01-01	0.0610433	0.105438	0.166482	0.366667	0.633333	Mu
Lesser Antilles	2021-01-01	0.00223714	0.0344062	0.0366434	0.0610516	0.938948	Mu
Chile	2021-01-01	0.00443951	0.0399556	0.0443951	0.1	0.9	Mu
Ecuador	2021-01-01	0.00221976	0.00110988	0.00332963	0.666667	0.333333	Mu
Central America	2021-01-01	0.00554939	0.316315	0.321865	0.0172414	0.982759	Mu
Brazil	2021-01-01	0.00706714	NA	NA	NA	NA	Mu
Colombia	2020-08-01	0.00443951	0.00221976	0.00665927	0.666667	0.333333	Mu
Bolivia	2020-08-01	0.00221976	0.00443951	0.00665927	0.333333	0.666667	Mu
Greater Antilles	2020-08-01	0.00221976	NA	NA	NA	NA	Mu
Venezuela	2020-08-01	NA	0.00110988	NA	NA	NA	Mu
Mexico	2020-08-01	NA	0.00110988	NA	NA	NA	Mu
Argentina	2020-08-01	0.00393701	NA	NA	NA	NA	Mu
Peru	2020-08-01	0.00110988	0.00110988	0.00221976	0.5	0.5	Mu
Lesser Antilles	2020-08-01	NA	0.00110988	NA	NA	NA	Mu
Chile	2020-08-01	0.00110988	0.00221976	0.00332963	0.333333	0.666667	Mu
Ecuador	2020-08-01	0.00221976	NA	NA	NA	NA	Mu
Central America	2020-08-01	0.00110988	0.00332963	0.00443951	0.25	0.75	Mu
Brazil	2020-08-01	NA	0.00110988	NA	NA	NA	Mu
Colombia	2020-07-01	NA	NA	NA	NA	NA	Mu
Bolivia	2020-07-01	0.00110988	NA	NA	NA	NA	Mu
Greater Antilles	2020-07-01	NA	NA	NA	NA	NA	Mu
Venezuela	2020-07-01	NA	NA	NA	NA	NA	Mu
Mexico	2020-07-01	NA	0.00110988	NA	NA	NA	Mu
Argentina	2020-07-01	NA	0.00110988	NA	NA	NA	Mu
Peru	2020-07-01	NA	0.00110988	NA	NA	NA	Mu
Lesser Antilles	2020-07-01	NA	NA	NA	NA	NA	Mu
Chile	2020-07-01	0.00332963	NA	NA	NA	NA	Mu
Ecuador	2020-07-01	NA	NA	NA	NA	NA	Mu
Central America	2020-07-01	NA	NA	NA	NA	NA	Mu
Brazil	2020-07-01	NA	0.00110988	NA	NA	NA	Mu

## Sheet: Figure3B
Proprietary air travel data are commercially available from the International Air Transport Association (https://www.iata.org/) databases and cannot be publicly shared.

## Sheet: Figure4B_Gamma
	Argentina	Lesser Antilles	Bolivia	Brazil	Ecuador	Lucayan Archipelago and Bermuda	Chile	Colombia	Central America	Greater Antilles	Mexico	Paraguay	Peru	Guyanas	Uruguay	Venezuela
Argentina	0	0	1.45616	0	0	0	4.07436	1.32075	0	1.15649	0	0	0	0	0	0
Lesser Antilles	0	0	0	0	0	0	0	0	1.06659	0	0	0	0	0	0	0
Bolivia	0	0	0	0	0	0	0	0	1.35516	1.14428	0	0	0	0	0	0
Brazil	12.9723	6.7303	8.84573	0	7.55716	0	7.74917	12.2974	11.1021	7.8202	10.1032	11.2408	6.31743	5.19201	7.2364	2.82797
Ecuador	0	0	0	0	0	0	1.02664	4.33962	1.13651	0	0	0	1.03996	0	0	0
Lucayan Archipelago and Bermuda	0	0	0	0	0	0	0	0	0	0	0	0	0	0	0	0
Chile	2.07991	0	0	0	1.39512	0	0	0	2.8768	0	2.32741	0	0	0	0	0
Colombia	1.13319	1.69922	0	1.18757	4.0222	0	1.4939	0	6.46504	1.1343	2.25305	0	0	0	0	1.25194
Central America	0	1.35516	0	0	3.11432	0	0	4.82464	0	1.02442	2.38402	0	0	0	0	0
Greater Antilles	1.05549	2.31077	0	0	0	0	1.27969	0	1.6859	0	1.17536	0	0	0	0	0
Mexico	1.13873	1.22309	0	0	0	0	0	0	3.2808	0	0	0	0	0	0	0
Paraguay	3.18202	0	0	0	0	0	0	0	0	0	0	0	0	0	1.0111	0
Peru	0	2.0111	1.52275	2.08435	3.28524	0	4.09878	2.65705	1.11543	0	0	0	0	0	0	0
Guyanas	0	0	0	0	0	0	0	0	0	0	0	0	0	0	0	0
Uruguay	0	0	0	0	0	0	0	0	0	0	0	0	0	0	0	0
Venezuela	0	2.21088	0	0	4.66815	0	1.83574	6.2242	1.12431	1.64262	1.24639	0	0	0	0	0

## Sheet: Figure4B_Lambda
	Argentina	Lesser Antilles	Bolivia	Brazil	Ecuador	Lucayan Archipelago and Bermuda	Chile	Colombia	Central America	Greater Antilles	Mexico	Paraguay	Peru	Guyanas	Uruguay	Venezuela
Argentina	0	0	0.99778	2.99667	0	0	2.61487	0	0	0	3.03996	0	0	0	0	0
Lesser Antilles	0	0	0	0	0	0	0	0	0	0	0	0	0	0	0	0
Bolivia	0	0	0	0	0	0	0	0	0	0	0	0	0	0	0	0
Brazil	0	0	0	0	0	0	0	0	0	0	0	0	0	0	0	0
Ecuador	0	0	0	1.00333	0	0	0	0	0.953385	0	0	0	0	0	0	0
Lucayan Archipelago and Bermuda	0	0	0	0	0	0	0	0	0	0	0	0	0	0	0	0
Chile	0	0.950055	0	0	0	0	0	1.03885	1.91454	0	2.80244	0	4.37292	0	0	1.32075
Colombia	0	0	0	0	3.08546	0	0	0	2.36848	0	1.37181	0	0	0	0	1.27969
Central America	0	0	0	0	0	0	0	0	0	0	0	0	0	0	0	0
Greater Antilles	0	1.02109	0	0	0	0	0	0	0	0	0	0	0	0	0	0
Mexico	0	0	0	0	0	0	0	0	1.55938	0	0	0	0	0	0	0
Paraguay	0	0	0	0	0	0	0	0	0	0	0	0	0	0	0	0
Peru	3.78357	0	1.99223	4.9323	14.6626	0	20.7037	5.30078	5.99223	0	7.33851	0	0	0	0	2.33407
Guyanas	0	0	0	0	0	0	0	0	0	0	0	0	0	0	0	0
Uruguay	0	0	0	0	0	0	0	0	0	0	0	0	0	0	0	0
Venezuela	0	0	0	0	0	0	0	0	0	0	0	0	0	0	0	0

## Sheet: Figure4B_Mu
	Argentina	Lesser Antilles	Bolivia	Brazil	Ecuador	Lucayan Archipelago and Bermuda	Chile	Colombia	Central America	Greater Antilles	Mexico	Paraguay	Peru	Guyanas	Uruguay	Venezuela
Argentina	0	0	0	0	0	0	0	0	0	0	0	0	0	0	0	0
Lesser Antilles	0	0	0	0	0	0	0	0	0	1.03219	0	0	0	0	0	0
Bolivia	1.72475	0	0	0	0	0	1.19867	0	0	0	0	0	1.31077	0	0	0
Brazil	0	0	0	0	0	0	0	0	0	0	0	0	1.00999	0	0	0
Ecuador	0	1.07103	0	0	0	0	1.05216	2.8657	0	0	1.11543	0	1.42619	0	0	0
Lucayan Archipelago and Bermuda	0	0	0	0	0	0	0	0	0	0	0	0	0	0	0	0
Chile	0	0	0	0	0	0	0	0	0	0	0	0	3.01998	0	0	1.22642
Colombia	7.08435	28.7081	2.78135	6.33296	29.7214	0	25.4617	0	20.4073	4.80799	30.1287	0	22.4018	0	0	30.0411
Central America	0	0	0	0	1.36071	0	0	2.8535	0	0	0	0	0	0	0	0
Greater Antilles	0	4.97558	0	0	0	0	1.0677	2.89345	1.73585	0	1.09545	0	0	0	0	0
Mexico	0	1.01665	0	1.56271	0	0	0	0	0	0	0	0	1.36515	0	0	0
Paraguay	0	0	0	0	0	0	0	0	0	0	0	0	0	0	0	0
Peru	0	0	0	0	1.06992	0	1.2131	1.21532	0	0	1.08657	0	0	0	0	0
Guyanas	0	0	0	0	0	0	0	0	0	0	0	0	0	0	0	0
Uruguay	0	0	0	0	0	0	0	0	0	0	0	0	0	0	0	0
Venezuela	0	0	0	1.01887	0	0	1.39956	4.09101	0	0	0	0	1.04883	0	0	0

## Sheet: Figure4C_Gamma
from	to	propDesc
Argentina	Argentina	0
Lesser Antilles	Argentina	0
Bolivia	Argentina	0.0076801
Brazil	Argentina	0.750333
Ecuador	Argentina	0
Lucayan Archipelago and Bermuda	Argentina	0
Chile	Argentina	0.155376
Colombia	Argentina	0.0151727
Central America	Argentina	0
Greater Antilles	Argentina	0.0176836
Mexico	Argentina	0.0152196
Paraguay	Argentina	0.0385344
Peru	Argentina	0
Guyanas	Argentina	0
Uruguay	Argentina	0
Venezuela	Argentina	0
Argentina	Lesser Antilles	0
Lesser Antilles	Lesser Antilles	0
Bolivia	Lesser Antilles	0
Brazil	Lesser Antilles	0.0886798
Ecuador	Lesser Antilles	0.0122381
Lucayan Archipelago and Bermuda	Lesser Antilles	0
Chile	Lesser Antilles	0
Colombia	Lesser Antilles	0.0229348
Central America	Lesser Antilles	0.129578
Greater Antilles	Lesser Antilles	0.0749235
Mexico	Lesser Antilles	0.0150079
Paraguay	Lesser Antilles	0
Peru	Lesser Antilles	0.0823174
Guyanas	Lesser Antilles	0
Uruguay	Lesser Antilles	0
Venezuela	Lesser Antilles	0.574321
Argentina	Bolivia	0.036027
Lesser Antilles	Bolivia	0
Bolivia	Bolivia	0
Brazil	Bolivia	0.932773
Ecuador	Bolivia	0
Lucayan Archipelago and Bermuda	Bolivia	0
Chile	Bolivia	0
Colombia	Bolivia	0
Central America	Bolivia	0
Greater Antilles	Bolivia	0
Mexico	Bolivia	0
Paraguay	Bolivia	0
Peru	Bolivia	0.0311999
Guyanas	Bolivia	0
Uruguay	Bolivia	0
Venezuela	Bolivia	0
Argentina	Brazil	0
Lesser Antilles	Brazil	0
Bolivia	Brazil	0
Brazil	Brazil	0
Ecuador	Brazil	0
Lucayan Archipelago and Bermuda	Brazil	0
Chile	Brazil	0
Colombia	Brazil	0.174015
Central America	Brazil	0.0946669
Greater Antilles	Brazil	0
Mexico	Brazil	0
Paraguay	Brazil	0.12806
Peru	Brazil	0.603258
Guyanas	Brazil	0
Uruguay	Brazil	0
Venezuela	Brazil	0
Argentina	Ecuador	0.0124968
Lesser Antilles	Ecuador	0
Bolivia	Ecuador	0.0256726
Brazil	Ecuador	0.323675
Ecuador	Ecuador	0
Lucayan Archipelago and Bermuda	Ecuador	0
Chile	Ecuador	0.0290672
Colombia	Ecuador	0.0673632
Central America	Ecuador	0.071759
Greater Antilles	Ecuador	0
Mexico	Ecuador	0.0190905
Paraguay	Ecuador	0
Peru	Ecuador	0.0733585
Guyanas	Ecuador	0
Uruguay	Ecuador	0
Venezuela	Ecuador	0.377517
Argentina	Lucayan Archipelago and Bermuda	0
Lesser Antilles	Lucayan Archipelago and Bermuda	1
Bolivia	Lucayan Archipelago and Bermuda	0
Brazil	Lucayan Archipelago and Bermuda	0
Ecuador	Lucayan Archipelago and Bermuda	0
Lucayan Archipelago and Bermuda	Lucayan Archipelago and Bermuda	0
Chile	Lucayan Archipelago and Bermuda	0
Colombia	Lucayan Archipelago and Bermuda	0
Central America	Lucayan Archipelago and Bermuda	0
Greater Antilles	Lucayan Archipelago and Bermuda	0
Mexico	Lucayan Archipelago and Bermuda	0
Paraguay	Lucayan Archipelago and Bermuda	0
Peru	Lucayan Archipelago and Bermuda	0
Guyanas	Lucayan Archipelago and Bermuda	0
Uruguay	Lucayan Archipelago and Bermuda	0
Venezuela	Lucayan Archipelago and Bermuda	0
Argentina	Chile	0.405615
Lesser Antilles	Chile	0
Bolivia	Chile	0
Brazil	Chile	0.457556
Ecuador	Chile	0.0112366
Lucayan Archipelago and Bermuda	Chile	0
Chile	Chile	0
Colombia	Chile	0.0221158
Central America	Chile	0
Greater Antilles	Chile	0.0150616
Mexico	Chile	0
Paraguay	Chile	0
Peru	Chile	0.0657634
Guyanas	Chile	0
Uruguay	Chile	0
Venezuela	Chile	0.022652
Argentina	Colombia	0.0162764
Lesser Antilles	Colombia	0.00972297
Bolivia	Colombia	0
Brazil	Colombia	0.540674
Ecuador	Colombia	0.0568264
Lucayan Archipelago and Bermuda	Colombia	0
Chile	Colombia	0.0118774
Colombia	Colombia	0
Central America	Colombia	0.152071
Greater Antilles	Colombia	0
Mexico	Colombia	0.0127685
Paraguay	Colombia	0
Peru	Colombia	0.033974
Guyanas	Colombia	0
Uruguay	Colombia	0
Venezuela	Colombia	0.165809
Argentina	Central America	0
Lesser Antilles	Central America	0.011846
Bolivia	Central America	0.0905594
Brazil	Central America	0.60761
Ecuador	Central America	0.0211916
Lucayan Archipelago and Bermuda	Central America	0
Chile	Central America	0.030854
Colombia	Central America	0.104793
Central America	Central America	0
Greater Antilles	Central America	0.0317591
Mexico	Central America	0.0579969
Paraguay	Central America	0
Peru	Central America	0.0119592
Guyanas	Central America	0
Uruguay	Central America	0
Venezuela	Central America	0.031431
Argentina	Greater Antilles	0.0947278
Lesser Antilles	Greater Antilles	0
Bolivia	Greater Antilles	0.0142715
Brazil	Greater Antilles	0.831213
Ecuador	Greater Antilles	0
Lucayan Archipelago and Bermuda	Greater Antilles	0
Chile	Greater Antilles	0
Colombia	Greater Antilles	0.0132554
Central America	Greater Antilles	0.0150798
Greater Antilles	Greater Antilles	0
Mexico	Greater Antilles	0
Paraguay	Greater Antilles	0
Peru	Greater Antilles	0
Guyanas	Greater Antilles	0
Uruguay	Greater Antilles	0
Venezuela	Greater Antilles	0.0314528
Argentina	Mexico	0.0103986
Lesser Antilles	Mexico	0.00977647
Bolivia	Mexico	0
Brazil	Mexico	0.734224
Ecuador	Mexico	0.0180754
Lucayan Archipelago and Bermuda	Mexico	0
Chile	Mexico	0.0255188
Colombia	Mexico	0.0410612
Central America	Mexico	0.0543483
Greater Antilles	Mexico	0.0178754
Mexico	Mexico	0
Paraguay	Mexico	0
Peru	Mexico	0.0268186
Guyanas	Mexico	0
Uruguay	Mexico	0
Venezuela	Mexico	0.0619029
Argentina	Paraguay	0.0151718
Lesser Antilles	Paraguay	0
Bolivia	Paraguay	0
Brazil	Paraguay	0.984828
Ecuador	Paraguay	0
Lucayan Archipelago and Bermuda	Paraguay	0
Chile	Paraguay	0
Colombia	Paraguay	0
Central America	Paraguay	0
Greater Antilles	Paraguay	0
Mexico	Paraguay	0
Paraguay	Paraguay	0
Peru	Paraguay	0
Guyanas	Paraguay	0
Uruguay	Paraguay	0
Venezuela	Paraguay	0
Argentina	Peru	0
Lesser Antilles	Peru	0
Bolivia	Peru	0
Brazil	Peru	0.954676
Ecuador	Peru	0.0109485
Lucayan Archipelago and Bermuda	Peru	0
Chile	Peru	0
Colombia	Peru	0.0343753
Central America	Peru	0
Greater Antilles	Peru	0
Mexico	Peru	0
Paraguay	Peru	0
Peru	Peru	0
Guyanas	Peru	0
Uruguay	Peru	0
Venezuela	Peru	0
Argentina	Guyanas	0
Lesser Antilles	Guyanas	0
Bolivia	Guyanas	0
Brazil	Guyanas	0.981755
Ecuador	Guyanas	0
Lucayan Archipelago and Bermuda	Guyanas	0
Chile	Guyanas	0
Colombia	Guyanas	0
Central America	Guyanas	0
Greater Antilles	Guyanas	0
Mexico	Guyanas	0
Paraguay	Guyanas	0.0182449
Peru	Guyanas	0
Guyanas	Guyanas	0
Uruguay	Guyanas	0
Venezuela	Guyanas	0
Argentina	Uruguay	0
Lesser Antilles	Uruguay	0
Bolivia	Uruguay	0
Brazil	Uruguay	0.988801
Ecuador	Uruguay	0
Lucayan Archipelago and Bermuda	Uruguay	0
Chile	Uruguay	0
Colombia	Uruguay	0
Central America	Uruguay	0
Greater Antilles	Uruguay	0
Mexico	Uruguay	0
Paraguay	Uruguay	0.0111988
Peru	Uruguay	0
Guyanas	Uruguay	0
Uruguay	Uruguay	0
Venezuela	Uruguay	0
Argentina	Venezuela	0
Lesser Antilles	Venezuela	0
Bolivia	Venezuela	0
Brazil	Venezuela	0.841963
Ecuador	Venezuela	0
Lucayan Archipelago and Bermuda	Venezuela	0
Chile	Venezuela	0
Colombia	Venezuela	0.0500305
Central America	Venezuela	0.108007
Greater Antilles	Venezuela	0
Mexico	Venezuela	0
Paraguay	Venezuela	0
Peru	Venezuela	0
Guyanas	Venezuela	0
Uruguay	Venezuela	0
Venezuela	Venezuela	0

## Sheet: Figure4C_Lambda
from	to	propDesc
Argentina	Argentina	0
Lesser Antilles	Argentina	0
Bolivia	Argentina	0
Brazil	Argentina	0
Ecuador	Argentina	0
Lucayan Archipelago and Bermuda	Argentina	0
Chile	Argentina	0.084677
Colombia	Argentina	0
Central America	Argentina	0
Greater Antilles	Argentina	0
Mexico	Argentina	0
Paraguay	Argentina	0
Peru	Argentina	0.915323
Guyanas	Argentina	0
Uruguay	Argentina	0
Venezuela	Argentina	0
Argentina	Lesser Antilles	0.648881
Lesser Antilles	Lesser Antilles	0
Bolivia	Lesser Antilles	0
Brazil	Lesser Antilles	0
Ecuador	Lesser Antilles	0
Lucayan Archipelago and Bermuda	Lesser Antilles	0
Chile	Lesser Antilles	0.164276
Colombia	Lesser Antilles	0
Central America	Lesser Antilles	0
Greater Antilles	Lesser Antilles	0.186843
Mexico	Lesser Antilles	0
Paraguay	Lesser Antilles	0
Peru	Lesser Antilles	0
Guyanas	Lesser Antilles	0
Uruguay	Lesser Antilles	0
Venezuela	Lesser Antilles	0
Argentina	Bolivia	0.333456
Lesser Antilles	Bolivia	0
Bolivia	Bolivia	0
Brazil	Bolivia	0
Ecuador	Bolivia	0
Lucayan Archipelago and Bermuda	Bolivia	0
Chile	Bolivia	0
Colombia	Bolivia	0
Central America	Bolivia	0
Greater Antilles	Bolivia	0
Mexico	Bolivia	0
Paraguay	Bolivia	0
Peru	Bolivia	0.666544
Guyanas	Bolivia	0
Uruguay	Bolivia	0
Venezuela	Bolivia	0
Argentina	Brazil	0.284972
Lesser Antilles	Brazil	0
Bolivia	Brazil	0
Brazil	Brazil	0
Ecuador	Brazil	0.0475041
Lucayan Archipelago and Bermuda	Brazil	0
Chile	Brazil	0
Colombia	Brazil	0
Central America	Brazil	0
Greater Antilles	Brazil	0
Mexico	Brazil	0
Paraguay	Brazil	0
Peru	Brazil	0.667524
Guyanas	Brazil	0
Uruguay	Brazil	0
Venezuela	Brazil	0
Argentina	Ecuador	0
Lesser Antilles	Ecuador	0
Bolivia	Ecuador	0
Brazil	Ecuador	0
Ecuador	Ecuador	0
Lucayan Archipelago and Bermuda	Ecuador	0
Chile	Ecuador	0.0228354
Colombia	Ecuador	0.0344066
Central America	Ecuador	0
Greater Antilles	Ecuador	0
Mexico	Ecuador	0.00980771
Paraguay	Ecuador	0
Peru	Ecuador	0.93295
Guyanas	Ecuador	0
Uruguay	Ecuador	0
Venezuela	Ecuador	0
Argentina	Chile	0.0386671
Lesser Antilles	Chile	0
Bolivia	Chile	0
Brazil	Chile	0
Ecuador	Chile	0
Lucayan Archipelago and Bermuda	Chile	0
Chile	Chile	0
Colombia	Chile	0
Central America	Chile	0
Greater Antilles	Chile	0
Mexico	Chile	0
Paraguay	Chile	0
Peru	Chile	0.961333
Guyanas	Chile	0
Uruguay	Chile	0
Venezuela	Chile	0
Argentina	Colombia	0.0888658
Lesser Antilles	Colombia	0
Bolivia	Colombia	0
Brazil	Colombia	0
Ecuador	Colombia	0
Lucayan Archipelago and Bermuda	Colombia	0
Chile	Colombia	0.0830015
Colombia	Colombia	0
Central America	Colombia	0
Greater Antilles	Colombia	0
Mexico	Colombia	0.0183687
Paraguay	Colombia	0
Peru	Colombia	0.809764
Guyanas	Colombia	0
Uruguay	Colombia	0
Venezuela	Colombia	0
Argentina	Central America	0
Lesser Antilles	Central America	0
Bolivia	Central America	0
Brazil	Central America	0
Ecuador	Central America	0.0109933
Lucayan Archipelago and Bermuda	Central America	0
Chile	Central America	0.067142
Colombia	Central America	0.758388
Central America	Central America	0
Greater Antilles	Central America	0
Mexico	Central America	0.0215164
Paraguay	Central America	0
Peru	Central America	0.14196
Guyanas	Central America	0
Uruguay	Central America	0
Venezuela	Central America	0
Argentina	Greater Antilles	0
Lesser Antilles	Greater Antilles	0
Bolivia	Greater Antilles	0
Brazil	Greater Antilles	0
Ecuador	Greater Antilles	0
Lucayan Archipelago and Bermuda	Greater Antilles	0
Chile	Greater Antilles	0.773321
Colombia	Greater Antilles	0
Central America	Greater Antilles	0
Greater Antilles	Greater Antilles	0
Mexico	Greater Antilles	0
Paraguay	Greater Antilles	0
Peru	Greater Antilles	0.226679
Guyanas	Greater Antilles	0
Uruguay	Greater Antilles	0
Venezuela	Greater Antilles	0
Argentina	Mexico	0.481892
Lesser Antilles	Mexico	0
Bolivia	Mexico	0
Brazil	Mexico	0
Ecuador	Mexico	0
Lucayan Archipelago and Bermuda	Mexico	0
Chile	Mexico	0.0621211
Colombia	Mexico	0.0497611
Central America	Mexico	0
Greater Antilles	Mexico	0
Mexico	Mexico	0
Paraguay	Mexico	0
Peru	Mexico	0.406226
Guyanas	Mexico	0
Uruguay	Mexico	0
Venezuela	Mexico	0
Argentina	Peru	0.128963
Lesser Antilles	Peru	0
Bolivia	Peru	0
Brazil	Peru	0
Ecuador	Peru	0
Lucayan Archipelago and Bermuda	Peru	0
Chile	Peru	0.871037
Colombia	Peru	0
Central America	Peru	0
Greater Antilles	Peru	0
Mexico	Peru	0
Paraguay	Peru	0
Peru	Peru	0
Guyanas	Peru	0
Uruguay	Peru	0
Venezuela	Peru	0
Argentina	Venezuela	0
Lesser Antilles	Venezuela	0
Bolivia	Venezuela	0
Brazil	Venezuela	0
Ecuador	Venezuela	0
Lucayan Archipelago and Bermuda	Venezuela	0
Chile	Venezuela	0.253982
Colombia	Venezuela	0.255044
Central America	Venezuela	0
Greater Antilles	Venezuela	0
Mexico	Venezuela	0
Paraguay	Venezuela	0
Peru	Venezuela	0.490975
Guyanas	Venezuela	0
Uruguay	Venezuela	0
Venezuela	Venezuela	0

[truncated: 5 more sheets: Figure4C_Mu, SupFigure1, SupFigure2_Gamma, SupFigure2_Lambda, SupFigure2_Mu]
